# Supplementary material for: The 2021 WHO catalogue of Mycobacterium tuberculosis complex mutations associated with drug resistance: a genotypic analysis
Source: Lancet Microbe. 2022 Apr;3(4):e265–73. doi: 10.1016/S2666-5247(21)00301-3 (PMC7612554; doi:10.1016/S2666-5247(21)00301-3)
Supplement: Supplementary appendix 2 [file mmc2.xlsx]

## Sheet: S1
Table S1: List of all isolates, their origin, phenptypic methods, phenpotypic classifications, phenotypic resutls, and links to raw data deposited in the ENA:
							Amikacin						Bedaquiline						Capreomycin						Clofazimine						Delamanid						Ethionamide						Ethambutol						Isoniazid
isolate name	country	ena_project	ena_sample	ena_experiment	ena_run	auxillary ftp link	phenotypic method 1	phenotypic method 2	phenotypic method 3	phenptypic method critical concentration	phenotype	classification of phenpotypic method	phenotypic method 1	phenotypic method 2	phenotypic method 3	phenptypic method critical concentration	phenotype	classification of phenpotypic method	phenotypic method 1	phenotypic method 2	phenotypic method 3	phenptypic method critical concentration	phenotype	classification of phenpotypic method	phenotypic method 1	phenotypic method 2	phenotypic method 3	phenptypic method critical concentration	phenotype	classification of phenpotypic method	phenotypic method 1	phenotypic method 2	phenotypic method 3	phenptypic method critical concentration	phenotype	classification of phenpotypic method	phenotypic method 1	phenotypic method 2	phenotypic method 3	phenptypic method critical concentration	phenotype	classification of phenpotypic method	phenotypic method 1	phenotypic method 2	phenotypic method 3	phenptypic method critical concentration	phenotype	classification of phenpotypic method	phenotypic method 1
site.00.subj.1000347.lab.H111540004.iso.1	United Kingdom	PRJEB26001	ERS2401626	ERX2536164	ERR2516949		solid media	LJ	resistance ratio	WHO	S	WHO_undefined							solid media	LJ	resistance ratio	WHO	S	WHO_undefined																									solid media
site.00.subj.1000595.lab.H123460044.iso.1	United Kingdom	PRJEB26001	ERS2401620	ERX2536158	ERR2516943		solid media	LJ	resistance ratio	WHO	S	WHO_undefined							solid media	LJ	resistance ratio	WHO	S	WHO_undefined																			solid media	LJ	resistance ratio	WHO	R	WHO_undefined	solid media
site.00.subj.1004213.lab.H111060034.iso.1	United Kingdom	PRJEB26001	ERS2401687	ERX2536225	ERR2517010		solid media	LJ	resistance ratio	WHO	S	WHO_undefined							solid media	LJ	resistance ratio	WHO	S	WHO_undefined																									solid media
site.00.subj.1004213.lab.H112000008.iso.1	United Kingdom	PRJEB26001	ERS2401501	ERX2536039	ERR2516824		solid media	LJ	resistance ratio	WHO	S	WHO_undefined							solid media	LJ	resistance ratio	WHO	S	WHO_undefined																			solid media	LJ	resistance ratio	WHO	R	WHO_undefined	solid media
site.00.subj.1004213.lab.H113100007.iso.1	United Kingdom	PRJEB26001	ERS2401518	ERX2536056	ERR2516841		solid media	LJ	resistance ratio	WHO	S	WHO_undefined							solid media	LJ	resistance ratio	WHO	S	WHO_undefined																			solid media	LJ	resistance ratio	WHO	R	WHO_undefined	solid media
site.00.subj.1004918.lab.H111100025.iso.1	United Kingdom	PRJEB26001	ERS2401707	ERX2536245	ERR2517030																																						solid media	LJ	resistance ratio	WHO	S	WHO_undefined	solid media
site.00.subj.1005460.lab.H112580038.iso.1	United Kingdom	PRJEB26001	ERS2401724	ERX2536262	ERR2517047		solid media	LJ	resistance ratio	WHO	R	WHO_undefined							solid media	LJ	resistance ratio	WHO	R	WHO_undefined																			solid media	LJ	resistance ratio	WHO	R	WHO_undefined	solid media
site.00.subj.1006155.lab.H111140023.iso.1	United Kingdom	PRJEB26001	ERS2401744	ERX2536282	ERR2517067		solid media	LJ	resistance ratio	WHO	S	WHO_undefined							solid media	LJ	resistance ratio	WHO	S	WHO_undefined																									solid media
site.00.subj.1011031.lab.H114600114.iso.1	United Kingdom	PRJEB26001	ERS2401458	ERX2535996	ERR2516781		solid media	LJ	resistance ratio	WHO	S	WHO_undefined							solid media	LJ	resistance ratio	WHO	S	WHO_undefined																			solid media	LJ	resistance ratio	WHO	R	WHO_undefined	solid media
site.00.subj.1012082.lab.H111100143.iso.1	United Kingdom	PRJEB26001	ERS2401763	ERX2536301	ERR2517086																																												solid media
site.00.subj.1012082.lab.H111380011.iso.1	United Kingdom	PRJEB26001	ERS2401479	ERX2536017	ERR2516802		solid media	LJ	resistance ratio	WHO	S	WHO_undefined							solid media	LJ	resistance ratio	WHO	S	WHO_undefined																									solid media
site.00.subj.1012090.lab.H111380213.iso.1	United Kingdom	PRJEB26001	ERS2401524	ERX2536062	ERR2516847		solid media	LJ	resistance ratio	WHO	S	WHO_undefined							solid media	LJ	resistance ratio	WHO	S	WHO_undefined																									solid media
site.00.subj.1015901.lab.H111520011.iso.1	United Kingdom	PRJEB26001	ERS2401590	ERX2536128	ERR2516913		solid media	LJ	resistance ratio	WHO	S	WHO_undefined							solid media	LJ	resistance ratio	WHO	S	WHO_undefined																			solid media	LJ	resistance ratio	WHO	S	WHO_undefined	solid media
site.00.subj.1016420.lab.H111540011.iso.1	United Kingdom	PRJEB26001	ERS2401527	ERX2536065	ERR2516850		solid media	LJ	resistance ratio	WHO	S	WHO_undefined							solid media	LJ	resistance ratio	WHO	S	WHO_undefined																									solid media
site.00.subj.1016422.lab.H111540283.iso.1	United Kingdom	PRJEB26001	ERS2401734	ERX2536272	ERR2517057		solid media	LJ	resistance ratio	WHO	S	WHO_undefined							solid media	LJ	resistance ratio	WHO	S	WHO_undefined																									solid media
site.00.subj.1016422.lab.H113020004.iso.1	United Kingdom	PRJEB26001	ERS2401619	ERX2536157	ERR2516942		solid media	LJ	resistance ratio	WHO	S	WHO_undefined							solid media	LJ	resistance ratio	WHO	S	WHO_undefined																									solid media
site.00.subj.1017060.lab.H111560029.iso.1	United Kingdom	PRJEB26001	ERS2401500	ERX2536038	ERR2516823		solid media	LJ	resistance ratio	WHO	S	WHO_undefined							solid media	LJ	resistance ratio	WHO	S	WHO_undefined																			solid media	LJ	resistance ratio	WHO	S	WHO_undefined	solid media
site.00.subj.1020053.lab.H111720040.iso.1	United Kingdom	PRJEB26001	ERS2401473	ERX2536011	ERR2516796																																						solid media	LJ	resistance ratio	WHO	S	WHO_undefined	solid media
site.00.subj.1022048.lab.H111840007.iso.1	United Kingdom	PRJEB26001	ERS2401491	ERX2536029	ERR2516814		solid media	LJ	resistance ratio	WHO	S	WHO_undefined							solid media	LJ	resistance ratio	WHO	S	WHO_undefined																			solid media	LJ	resistance ratio	WHO	S	WHO_undefined	solid media
site.00.subj.1022926.lab.H111860011.iso.1	United Kingdom	PRJEB26001	ERS2401459	ERX2535997	ERR2516782		solid media	LJ	resistance ratio	WHO	S	WHO_undefined							solid media	LJ	resistance ratio	WHO	S	WHO_undefined																			solid media	LJ	resistance ratio	WHO	S	WHO_undefined	solid media
site.00.subj.1022926.lab.H112580012.iso.1	United Kingdom	PRJEB26001	ERS2401605	ERX2536143	ERR2516928		solid media	LJ	resistance ratio	WHO	S	WHO_undefined							solid media	LJ	resistance ratio	WHO	S	WHO_undefined																			solid media	LJ	resistance ratio	WHO	S	WHO_undefined	solid media
site.00.subj.1023408.lab.H111880072.iso.1	United Kingdom	PRJEB26001	ERS2401681	ERX2536219	ERR2517004		solid media	LJ	resistance ratio	WHO	R	WHO_undefined							solid media	LJ	resistance ratio	WHO	S	WHO_undefined																			solid media	LJ	resistance ratio	WHO	R	WHO_undefined	solid media
site.00.subj.1024197.lab.H111900036.iso.1	United Kingdom	PRJEB26001	ERS2401607	ERX2536145	ERR2516930																																						solid media	LJ	resistance ratio	WHO	S	WHO_undefined	solid media
site.00.subj.1024754.lab.H112040005.iso.1	United Kingdom	PRJEB26001	ERS2401586	ERX2536124	ERR2516909		solid media	LJ	resistance ratio	WHO	S	WHO_undefined							solid media	LJ	resistance ratio	WHO	S	WHO_undefined																			solid media	LJ	resistance ratio	WHO	S	WHO_undefined	solid media
site.00.subj.1025388.lab.H111940054.iso.1	United Kingdom	PRJEB26001	ERS2401494	ERX2536032	ERR2516817		solid media	LJ	resistance ratio	WHO	S	WHO_undefined							solid media	LJ	resistance ratio	WHO	S	WHO_undefined																			solid media	LJ	resistance ratio	WHO	S	WHO_undefined	solid media
site.00.subj.1026071.lab.H111960022.iso.1	United Kingdom	PRJEB26001	ERS2401592	ERX2536130	ERR2516915		solid media	LJ	resistance ratio	WHO	S	WHO_undefined							solid media	LJ	resistance ratio	WHO	S	WHO_undefined																									solid media
site.00.subj.1026817.lab.H112020026.iso.1	United Kingdom	PRJEB26001	ERS2401786	ERX2536324	ERR2517109																																						solid media	LJ	resistance ratio	WHO	S	WHO_undefined	solid media
site.00.subj.1026817.lab.H142600033.iso.1	United Kingdom	PRJEB26001	ERS2401504	ERX2536042	ERR2516827		solid media	LJ	resistance ratio	WHO	S	WHO_undefined							solid media	LJ	resistance ratio	WHO	S	WHO_undefined																			solid media	LJ	resistance ratio	WHO	S	WHO_undefined	solid media
site.00.subj.1027711.lab.H112020004.iso.1	United Kingdom	PRJEB26001	ERS2401762	ERX2536300	ERR2517085		solid media	LJ	resistance ratio	WHO	S	WHO_undefined							solid media	LJ	resistance ratio	WHO	S	WHO_undefined																			solid media	LJ	resistance ratio	WHO	S	WHO_undefined	solid media
site.00.subj.1028345.lab.H112040018.iso.1	United Kingdom	PRJEB26001	ERS2401516	ERX2536054	ERR2516839		solid media	LJ	resistance ratio	WHO	S	WHO_undefined							solid media	LJ	resistance ratio	WHO	S	WHO_undefined																									solid media
site.00.subj.1030957.lab.H112140033.iso.1	United Kingdom	PRJEB26001	ERS2401441	ERX2535979	ERR2516764		solid media	LJ	resistance ratio	WHO	S	WHO_undefined							solid media	LJ	resistance ratio	WHO	S	WHO_undefined																									solid media
site.00.subj.1031477.lab.H112160033.iso.1	United Kingdom	PRJEB26001	ERS2401548	ERX2536086	ERR2516871		solid media	LJ	resistance ratio	WHO	S	WHO_undefined							solid media	LJ	resistance ratio	WHO	S	WHO_undefined																									solid media
site.00.subj.1033167.lab.H112240073.iso.1	United Kingdom	PRJEB26001	ERS2401557	ERX2536095	ERR2516880		solid media	LJ	resistance ratio	WHO	S	WHO_undefined							solid media	LJ	resistance ratio	WHO	S	WHO_undefined																									solid media
site.00.subj.1037322.lab.H112380031.iso.1	United Kingdom	PRJEB26001	ERS2401582	ERX2536120	ERR2516905		solid media	LJ	resistance ratio	WHO	S	WHO_undefined							solid media	LJ	resistance ratio	WHO	S	WHO_undefined																									solid media
site.00.subj.1038150.lab.H112420348.iso.1	United Kingdom	PRJEB26001	ERS2401719	ERX2536257	ERR2517042		solid media	LJ	resistance ratio	WHO	S	WHO_undefined							solid media	LJ	resistance ratio	WHO	S	WHO_undefined																			solid media	LJ	resistance ratio	WHO	S	WHO_undefined	solid media
site.00.subj.1038809.lab.H112440006.iso.1	United Kingdom	PRJEB26001	ERS2401800	ERX2536338	ERR2517123		solid media	LJ	resistance ratio	WHO	S	WHO_undefined							solid media	LJ	resistance ratio	WHO	S	WHO_undefined																			solid media	LJ	resistance ratio	WHO	S	WHO_undefined	solid media
site.00.subj.1038816.lab.H112440007.iso.1	United Kingdom	PRJEB26001	ERS2401529	ERX2536067	ERR2516852		solid media	LJ	resistance ratio	WHO	R	WHO_undefined							solid media	LJ	resistance ratio	WHO	R	WHO_undefined																									solid media
site.00.subj.1041413.lab.H112560226.iso.1	United Kingdom	PRJEB26001	ERS2401563	ERX2536101	ERR2516886		solid media	LJ	resistance ratio	WHO	S	WHO_undefined							solid media	LJ	resistance ratio	WHO	S	WHO_undefined																			solid media	LJ	resistance ratio	WHO	R	WHO_undefined	solid media
site.00.subj.1042407.lab.H112580018.iso.1	United Kingdom	PRJEB26001	ERS2401588	ERX2536126	ERR2516911		solid media	LJ	resistance ratio	WHO	S	WHO_undefined							solid media	LJ	resistance ratio	WHO	S	WHO_undefined																			solid media	LJ	resistance ratio	WHO	R	WHO_undefined	solid media
site.00.subj.1042839.lab.H112600014.iso.1	United Kingdom	PRJEB26001	ERS2401488	ERX2536026	ERR2516811		solid media	LJ	resistance ratio	WHO	S	WHO_undefined							solid media	LJ	resistance ratio	WHO	S	WHO_undefined																			solid media	LJ	resistance ratio	WHO	R	WHO_undefined	solid media
site.00.subj.1043962.lab.H112640132.iso.1	United Kingdom	PRJEB26001	ERS2401767	ERX2536305	ERR2517090		solid media	LJ	resistance ratio	WHO	S	WHO_undefined							solid media	LJ	resistance ratio	WHO	S	WHO_undefined																			solid media	LJ	resistance ratio	WHO	R	WHO_undefined	solid media
site.00.subj.1045522.lab.H112700034.iso.1	United Kingdom	PRJEB26001	ERS2401658	ERX2536196	ERR2516981														solid media	LJ	resistance ratio	WHO	S	WHO_undefined																			solid media	LJ	resistance ratio	WHO	R	WHO_undefined	solid media
site.00.subj.1047181.lab.H112760022.iso.1	United Kingdom	PRJEB26001	ERS2401665	ERX2536203	ERR2516988		solid media	LJ	resistance ratio	WHO	S	WHO_undefined							solid media	LJ	resistance ratio	WHO	R	WHO_undefined																			solid media	LJ	resistance ratio	WHO	S	WHO_undefined	solid media
site.00.subj.1047686.lab.H112780034.iso.1	United Kingdom	PRJEB26001	ERS2401419	ERX2535957	ERR2516742		solid media	LJ	resistance ratio	WHO	R	WHO_undefined							solid media	LJ	resistance ratio	WHO	R	WHO_undefined																			solid media	LJ	resistance ratio	WHO	R	WHO_undefined	solid media
site.00.subj.1049763.lab.H112860025.iso.1	United Kingdom	PRJEB26001	ERS2401627	ERX2536165	ERR2516950		solid media	LJ	resistance ratio	WHO	R	WHO_undefined							solid media	LJ	resistance ratio	WHO	S	WHO_undefined																			solid media	LJ	resistance ratio	WHO	R	WHO_undefined	solid media
site.00.subj.1050126.lab.H120640724.iso.1	United Kingdom	PRJEB26001	ERS2401798	ERX2536336	ERR2517121		solid media	LJ	resistance ratio	WHO	S	WHO_undefined							solid media	LJ	resistance ratio	WHO	S	WHO_undefined																			solid media	LJ	resistance ratio	WHO	S	WHO_undefined	solid media
site.00.subj.1050778.lab.H112900016.iso.1	United Kingdom	PRJEB26001	ERS2401731	ERX2536269	ERR2517054		solid media	LJ	resistance ratio	WHO	S	WHO_undefined							solid media	LJ	resistance ratio	WHO	S	WHO_undefined																			solid media	LJ	resistance ratio	WHO	S	WHO_undefined
site.00.subj.1052902.lab.H112980113.iso.1	United Kingdom	PRJEB26001	ERS2401656	ERX2536194	ERR2516979		solid media	LJ	resistance ratio	WHO	S	WHO_undefined							solid media	LJ	resistance ratio	WHO	S	WHO_undefined																									solid media
site.00.subj.1052903.lab.H112980114.iso.1	United Kingdom	PRJEB26001	ERS2401455	ERX2535993	ERR2516778		solid media	LJ	resistance ratio	WHO	R	WHO_undefined							solid media	LJ	resistance ratio	WHO	R	WHO_undefined																									solid media
site.00.subj.1056782.lab.H113760006.iso.1	United Kingdom	PRJEB26001	ERS2401718	ERX2536256	ERR2517041		solid media	LJ	resistance ratio	WHO	S	WHO_undefined							solid media	LJ	resistance ratio	WHO	S	WHO_undefined																									solid media
site.00.subj.1056789.lab.H113140103.iso.1	United Kingdom	PRJEB26001	ERS2401571	ERX2536109	ERR2516894		solid media	LJ	resistance ratio	WHO	S	WHO_undefined							solid media	LJ	resistance ratio	WHO	S	WHO_undefined																									solid media
site.00.subj.1056917.lab.H113140110.iso.1	United Kingdom	PRJEB26001	ERS2401587	ERX2536125	ERR2516910		solid media	LJ	resistance ratio	WHO	S	WHO_undefined							solid media	LJ	resistance ratio	WHO	S	WHO_undefined																			solid media	LJ	resistance ratio	WHO	R	WHO_undefined	solid media
site.00.subj.1057915.lab.H113180014.iso.1	United Kingdom	PRJEB26001	ERS2401575	ERX2536113	ERR2516898		solid media	LJ	resistance ratio	WHO	S	WHO_undefined							solid media	LJ	resistance ratio	WHO	S	WHO_undefined																			solid media	LJ	resistance ratio	WHO	R	WHO_undefined	solid media
site.00.subj.1059446.lab.H113240071.iso.1	United Kingdom	PRJEB26001	ERS2401791	ERX2536329	ERR2517114		solid media	LJ	resistance ratio	WHO	S	WHO_undefined							solid media	LJ	resistance ratio	WHO	S	WHO_undefined																									solid media
site.00.subj.1060028.lab.H113240102.iso.1	United Kingdom	PRJEB26001	ERS2401802	ERX2536340	ERR2517125		solid media	LJ	resistance ratio	WHO	S	WHO_undefined							solid media	LJ	resistance ratio	WHO	S	WHO_undefined																									solid media
site.00.subj.1064943.lab.H120640698.iso.1	United Kingdom	PRJEB26001	ERS2401603	ERX2536141	ERR2516926		solid media	LJ	resistance ratio	WHO	S	WHO_undefined							solid media	LJ	resistance ratio	WHO	S	WHO_undefined																			solid media	LJ	resistance ratio	WHO	R	WHO_undefined	solid media
site.00.subj.1064943.lab.H121400003.iso.1	United Kingdom	PRJEB26001	ERS2401693	ERX2536231	ERR2517016		solid media	LJ	resistance ratio	WHO	S	WHO_undefined							solid media	LJ	resistance ratio	WHO	S	WHO_undefined																			solid media	LJ	resistance ratio	WHO	R	WHO_undefined	solid media
site.00.subj.1065941.lab.H121200024.iso.1	United Kingdom	PRJEB26001	ERS2401507	ERX2536045	ERR2516830																																						solid media	LJ	resistance ratio	WHO	S	WHO_undefined	solid media
site.00.subj.1065941.lab.H123320016.iso.1	United Kingdom	PRJEB26001	ERS2401735	ERX2536273	ERR2517058																																						solid media	LJ	resistance ratio	WHO	S	WHO_undefined	solid media
site.00.subj.1065941.lab.H130900010.iso.1	United Kingdom	PRJEB26001	ERS2401550	ERX2536088	ERR2516873																																						solid media	LJ	resistance ratio	WHO	S	WHO_undefined	solid media
site.00.subj.1065941.lab.H133300021.iso.1	United Kingdom	PRJEB26001	ERS2401546	ERX2536084	ERR2516869																																						solid media	LJ	resistance ratio	WHO	S	WHO_undefined	solid media
site.00.subj.1065941.lab.H140820208.iso.1	United Kingdom	PRJEB26001	ERS2401453	ERX2535991	ERR2516776		solid media	LJ	resistance ratio	WHO	S	WHO_undefined							solid media	LJ	resistance ratio	WHO	S	WHO_undefined																			solid media	LJ	resistance ratio	WHO	S	WHO_undefined	solid media
site.00.subj.1065941.lab.H140880224.iso.1	United Kingdom	PRJEB26001	ERS2401596	ERX2536134	ERR2516919		solid media	LJ	resistance ratio	WHO	S	WHO_undefined							solid media	LJ	resistance ratio	WHO	S	WHO_undefined																			solid media	LJ	resistance ratio	WHO	S	WHO_undefined	solid media
site.00.subj.1065941.lab.H142480019.iso.1	United Kingdom	PRJEB26001	ERS2401725	ERX2536263	ERR2517048		solid media	LJ	resistance ratio	WHO	S	WHO_undefined							solid media	LJ	resistance ratio	WHO	S	WHO_undefined																			solid media	LJ	resistance ratio	WHO	S	WHO_undefined
site.00.subj.1065941.lab.H143620222.iso.1	United Kingdom	PRJEB26001	ERS2401532	ERX2536070	ERR2516855		solid media	LJ	resistance ratio	WHO	S	WHO_undefined							solid media	LJ	resistance ratio	WHO	S	WHO_undefined																			solid media	LJ	resistance ratio	WHO	S	WHO_undefined	solid media
site.00.subj.1065941.lab.H145180186.iso.1	United Kingdom	PRJEB26001	ERS2401711	ERX2536249	ERR2517034		solid media	LJ	resistance ratio	WHO	S	WHO_undefined							solid media	LJ	resistance ratio	WHO	S	WHO_undefined																			solid media	LJ	resistance ratio	WHO	S	WHO_undefined	solid media
site.00.subj.1066561.lab.H113540015.iso.1	United Kingdom	PRJEB26001	ERS2401492	ERX2536030	ERR2516815		solid media	LJ	resistance ratio	WHO	S	WHO_undefined							solid media	LJ	resistance ratio	WHO	S	WHO_undefined																									solid media
site.00.subj.1075517.lab.H114840036.iso.1	United Kingdom	PRJEB26001	ERS2401610	ERX2536148	ERR2516933		solid media	LJ	resistance ratio	WHO	S	WHO_undefined							solid media	LJ	resistance ratio	WHO	S	WHO_undefined																			solid media	LJ	resistance ratio	WHO	S	WHO_undefined	solid media
site.00.subj.1076461.lab.H114400013.iso.1	United Kingdom	PRJEB26001	ERS2401623	ERX2536161	ERR2516946																																												solid media
site.00.subj.1077688.lab.H113980021.iso.1	United Kingdom	PRJEB26001	ERS2401759	ERX2536297	ERR2517082		solid media	LJ	resistance ratio	WHO	S	WHO_undefined							solid media	LJ	resistance ratio	WHO	S	WHO_undefined																			solid media	LJ	resistance ratio	WHO	R	WHO_undefined	solid media
site.00.subj.1084181.lab.H114240009.iso.1	United Kingdom	PRJEB26001	ERS2401669	ERX2536207	ERR2516992																																						solid media	LJ	resistance ratio	WHO	S	WHO_undefined	solid media
site.00.subj.1087482.lab.H114360011.iso.1	United Kingdom	PRJEB26001	ERS2401611	ERX2536149	ERR2516934		solid media	LJ	resistance ratio	WHO	S	WHO_undefined							solid media	LJ	resistance ratio	WHO	S	WHO_undefined																			solid media	LJ	resistance ratio	WHO	S	WHO_undefined	solid media
site.00.subj.1088803.lab.H114440480.iso.1	United Kingdom	PRJEB26001	ERS2401461	ERX2535999	ERR2516784		solid media	LJ	resistance ratio	WHO	S	WHO_undefined							solid media	LJ	resistance ratio	WHO	S	WHO_undefined																			solid media	LJ	resistance ratio	WHO	R	WHO_undefined	solid media
site.00.subj.1088803.lab.H114780024.iso.1	United Kingdom	PRJEB26001	ERS2401478	ERX2536016	ERR2516801		solid media	LJ	resistance ratio	WHO	S	WHO_undefined							solid media	LJ	resistance ratio	WHO	S	WHO_undefined																			solid media	LJ	resistance ratio	WHO	R	WHO_undefined	solid media
site.00.subj.1088853.lab.H114540002.iso.1	United Kingdom	PRJEB26001	ERS2401523	ERX2536061	ERR2516846		solid media	LJ	resistance ratio	WHO	R	WHO_undefined							solid media	LJ	resistance ratio	WHO	R	WHO_undefined																			solid media	LJ	resistance ratio	WHO	R	WHO_undefined	solid media
site.00.subj.1088853.lab.H131320020.iso.1	United Kingdom	PRJEB26001	ERS2401636	ERX2536174	ERR2516959		solid media	LJ	resistance ratio	WHO	S	WHO_undefined							solid media	LJ	resistance ratio	WHO	S	WHO_undefined																			solid media	LJ	resistance ratio	WHO	R	WHO_undefined	solid media
site.00.subj.1089529.lab.H114440076.iso.1	United Kingdom	PRJEB26001	ERS2401752	ERX2536290	ERR2517075		solid media	LJ	resistance ratio	WHO	S	WHO_undefined							solid media	LJ	resistance ratio	WHO	R	WHO_undefined																									solid media
site.00.subj.1090482.lab.H114620029.iso.1	United Kingdom	PRJEB26001	ERS2401597	ERX2536135	ERR2516920																																						solid media	LJ	resistance ratio	WHO	R	WHO_undefined	solid media
site.00.subj.1091423.lab.H114740004.iso.1	United Kingdom	PRJEB26001	ERS2401624	ERX2536162	ERR2516947		solid media	LJ	resistance ratio	WHO	S	WHO_undefined							solid media	LJ	resistance ratio	WHO	S	WHO_undefined																									solid media
site.00.subj.1091423.lab.H120580018.iso.1	United Kingdom	PRJEB26001	ERS2401427	ERX2535965	ERR2516750		solid media	LJ	resistance ratio	WHO	S	WHO_undefined							solid media	LJ	resistance ratio	WHO	S	WHO_undefined																			solid media	LJ	resistance ratio	WHO	S	WHO_undefined	solid media
site.00.subj.1094458.lab.H114700009.iso.1	United Kingdom	PRJEB26001	ERS2401614	ERX2536152	ERR2516937		solid media	LJ	resistance ratio	WHO	S	WHO_undefined							solid media	LJ	resistance ratio	WHO	S	WHO_undefined																			solid media	LJ	resistance ratio	WHO	S	WHO_undefined	solid media
site.00.subj.1097213.lab.H122660008.iso.1	United Kingdom	PRJEB26001	ERS2401652	ERX2536190	ERR2516975		solid media	LJ	resistance ratio	WHO	S	WHO_undefined							solid media	LJ	resistance ratio	WHO	S	WHO_undefined																			solid media	LJ	resistance ratio	WHO	R	WHO_undefined	solid media
site.00.subj.1099368.lab.H114840035.iso.1	United Kingdom	PRJEB26001	ERS2401732	ERX2536270	ERR2517055		solid media	LJ	resistance ratio	WHO	S	WHO_undefined							solid media	LJ	resistance ratio	WHO	S	WHO_undefined																									solid media
site.00.subj.1100753.lab.H114960023.iso.1	United Kingdom	PRJEB26001	ERS2401764	ERX2536302	ERR2517087																																						solid media	LJ	resistance ratio	WHO	R	WHO_undefined	solid media
site.00.subj.1101243.lab.H114920015.iso.1	United Kingdom	PRJEB26001	ERS2401449	ERX2535987	ERR2516772		solid media	LJ	resistance ratio	WHO	S	WHO_undefined							solid media	LJ	resistance ratio	WHO	S	WHO_undefined																									solid media
site.00.subj.1101245.lab.H114920016.iso.1	United Kingdom	PRJEB26001	ERS2401661	ERX2536199	ERR2516984		solid media	LJ	resistance ratio	WHO	S	WHO_undefined							solid media	LJ	resistance ratio	WHO	S	WHO_undefined																									solid media
site.00.subj.1102864.lab.H114980032.iso.1	United Kingdom	PRJEB26001	ERS2401433	ERX2535971	ERR2516756		solid media	LJ	resistance ratio	WHO	S	WHO_undefined							solid media	LJ	resistance ratio	WHO	S	WHO_undefined																									solid media
site.00.subj.1102865.lab.H114980033.iso.1	United Kingdom	PRJEB26001	ERS2401599	ERX2536137	ERR2516922		solid media	LJ	resistance ratio	WHO	S	WHO_undefined							solid media	LJ	resistance ratio	WHO	S	WHO_undefined																									solid media
site.00.subj.1104396.lab.H120380038.iso.1	United Kingdom	PRJEB26001	ERS2401741	ERX2536279	ERR2517064		solid media	LJ	resistance ratio	WHO	S	WHO_undefined							solid media	LJ	resistance ratio	WHO	S	WHO_undefined																									solid media
site.00.subj.1106543.lab.H115120020.iso.1	United Kingdom	PRJEB26001	ERS2401677	ERX2536215	ERR2517000		solid media	LJ	resistance ratio	WHO	S	WHO_undefined							solid media	LJ	resistance ratio	WHO	S	WHO_undefined																			solid media	LJ	resistance ratio	WHO	R	WHO_undefined	solid media
site.00.subj.1107124.lab.H115160021.iso.1	United Kingdom	PRJEB26001	ERS2401448	ERX2535986	ERR2516771		solid media	LJ	resistance ratio	WHO	S	WHO_undefined							solid media	LJ	resistance ratio	WHO	S	WHO_undefined																									solid media
site.00.subj.1108051.lab.H115180008.iso.1	United Kingdom	PRJEB26001	ERS2401690	ERX2536228	ERR2517013		solid media	LJ	resistance ratio	WHO	S	WHO_undefined							solid media	LJ	resistance ratio	WHO	S	WHO_undefined																			solid media	LJ	resistance ratio	WHO	R	WHO_undefined	solid media
site.00.subj.1108051.lab.H120340011.iso.1	United Kingdom	PRJEB26001	ERS2401502	ERX2536040	ERR2516825		solid media	LJ	resistance ratio	WHO	S	WHO_undefined							solid media	LJ	resistance ratio	WHO	S	WHO_undefined																			solid media	LJ	resistance ratio	WHO	R	WHO_undefined	solid media
site.00.subj.1108670.lab.H120160158.iso.1	United Kingdom	PRJEB26001	ERS2401784	ERX2536322	ERR2517107		solid media	LJ	resistance ratio	WHO	S	WHO_undefined							solid media	LJ	resistance ratio	WHO	S	WHO_undefined																			solid media	LJ	resistance ratio	WHO	R	WHO_undefined	solid media
site.00.subj.1108848.lab.H115260013.iso.1	United Kingdom	PRJEB26001	ERS2401783	ERX2536321	ERR2517106		solid media	LJ	resistance ratio	WHO	S	WHO_undefined							solid media	LJ	resistance ratio	WHO	S	WHO_undefined																									solid media
site.00.subj.1111221.lab.H120160025.iso.1	United Kingdom	PRJEB26001	ERS2401602	ERX2536140	ERR2516925		solid media	LJ	resistance ratio	WHO	S	WHO_undefined							solid media	LJ	resistance ratio	WHO	S	WHO_undefined																			solid media	LJ	resistance ratio	WHO	S	WHO_undefined	solid media
site.00.subj.1114811.lab.H120580035.iso.1	United Kingdom	PRJEB26001	ERS2401566	ERX2536104	ERR2516889																																						solid media	LJ	resistance ratio	WHO	S	WHO_undefined	solid media
site.00.subj.1115515.lab.H120320024.iso.1	United Kingdom	PRJEB26001	ERS2401695	ERX2536233	ERR2517018		solid media	LJ	resistance ratio	WHO	S	WHO_undefined							solid media	LJ	resistance ratio	WHO	S	WHO_undefined																			solid media	LJ	resistance ratio	WHO	R	WHO_undefined	solid media
site.00.subj.1119155.lab.H120460024.iso.1	United Kingdom	PRJEB26001	ERS2401483	ERX2536021	ERR2516806		solid media	LJ	resistance ratio	WHO	S	WHO_undefined							solid media	LJ	resistance ratio	WHO	S	WHO_undefined																									solid media
site.00.subj.1122232.lab.H120660003.iso.1	United Kingdom	PRJEB26001	ERS2401585	ERX2536123	ERR2516908		solid media	LJ	resistance ratio	WHO	S	WHO_undefined							solid media	LJ	resistance ratio	WHO	S	WHO_undefined																									solid media
site.00.subj.1122495.lab.H120420019.iso.1	United Kingdom	PRJEB26001	ERS2401498	ERX2536036	ERR2516821		solid media	LJ	resistance ratio	WHO	S	WHO_undefined							solid media	LJ	resistance ratio	WHO	S	WHO_undefined																			solid media	LJ	resistance ratio	WHO	R	WHO_undefined	solid media
site.00.subj.1126082.lab.H120840023.iso.1	United Kingdom	PRJEB26001	ERS2401609	ERX2536147	ERR2516932		solid media	LJ	resistance ratio	WHO	S	WHO_undefined							solid media	LJ	resistance ratio	WHO	S	WHO_undefined																									solid media
site.00.subj.1126343.lab.H120720148.iso.1	United Kingdom	PRJEB26001	ERS2401517	ERX2536055	ERR2516840		solid media	LJ	resistance ratio	WHO	S	WHO_undefined							solid media	LJ	resistance ratio	WHO	S	WHO_undefined																									solid media
site.00.subj.1128187.lab.H120800010.iso.1	United Kingdom	PRJEB26001	ERS2401646	ERX2536184	ERR2516969		solid media	LJ	resistance ratio	WHO	S	WHO_undefined							solid media	LJ	resistance ratio	WHO	R	WHO_undefined																									solid media
site.00.subj.1129351.lab.H120840306.iso.1	United Kingdom	PRJEB26001	ERS2401540	ERX2536078	ERR2516863		solid media	LJ	resistance ratio	WHO	R	WHO_undefined							solid media	LJ	resistance ratio	WHO	R	WHO_undefined																			solid media	LJ	resistance ratio	WHO	R	WHO_undefined	solid media
site.00.subj.1129547.lab.H120840035.iso.1	United Kingdom	PRJEB26001	ERS2401788	ERX2536326	ERR2517111		solid media	LJ	resistance ratio	WHO	S	WHO_undefined							solid media	LJ	resistance ratio	WHO	S	WHO_undefined																			solid media	LJ	resistance ratio	WHO	S	WHO_undefined	solid media
site.00.subj.1135122.lab.H121040031.iso.1	United Kingdom	PRJEB26001	ERS2401460	ERX2535998	ERR2516783		solid media	LJ	resistance ratio	WHO	S	WHO_undefined							solid media	LJ	resistance ratio	WHO	S	WHO_undefined																			solid media	LJ	resistance ratio	WHO	S	WHO_undefined	solid media
site.00.subj.1138717.lab.H121320033.iso.1	United Kingdom	PRJEB26001	ERS2401496	ERX2536034	ERR2516819		solid media	LJ	resistance ratio	WHO	S	WHO_undefined							solid media	LJ	resistance ratio	WHO	S	WHO_undefined																			solid media	LJ	resistance ratio	WHO	R	WHO_undefined	solid media
site.00.subj.1138914.lab.H121160050.iso.1	United Kingdom	PRJEB26001	ERS2401470	ERX2536008	ERR2516793		solid media	LJ	resistance ratio	WHO	S	WHO_undefined							solid media	LJ	resistance ratio	WHO	S	WHO_undefined																			solid media	LJ	resistance ratio	WHO	R	WHO_undefined	solid media
site.00.subj.1140477.lab.H121320021.iso.1	United Kingdom	PRJEB26001	ERS2401536	ERX2536074	ERR2516859		solid media	LJ	resistance ratio	WHO	S	WHO_undefined							solid media	LJ	resistance ratio	WHO	S	WHO_undefined																			solid media	LJ	resistance ratio	WHO	S	WHO_undefined	solid media
site.00.subj.1140477.lab.H122020014.iso.1	United Kingdom	PRJEB26001	ERS2401684	ERX2536222	ERR2517007		solid media	LJ	resistance ratio	WHO	S	WHO_undefined							solid media	LJ	resistance ratio	WHO	S	WHO_undefined																			solid media	LJ	resistance ratio	WHO	S	WHO_undefined	solid media
site.00.subj.1141820.lab.H121260031.iso.1	United Kingdom	PRJEB26001	ERS2401421	ERX2535959	ERR2516744		solid media	LJ	resistance ratio	WHO	S	WHO_undefined							solid media	LJ	resistance ratio	WHO	S	WHO_undefined																			solid media	LJ	resistance ratio	WHO	S	WHO_undefined	solid media
site.00.subj.1143274.lab.H121320026.iso.1	United Kingdom	PRJEB26001	ERS2401439	ERX2535977	ERR2516762																																						solid media	LJ	resistance ratio	WHO	S	WHO_undefined	solid media
site.00.subj.1143716.lab.H121340004.iso.1	United Kingdom	PRJEB26001	ERS2401486	ERX2536024	ERR2516809		solid media	LJ	resistance ratio	WHO	S	WHO_undefined							solid media	LJ	resistance ratio	WHO	S	WHO_undefined																			solid media	LJ	resistance ratio	WHO	R	WHO_undefined	solid media
site.00.subj.1144875.lab.H121380012.iso.1	United Kingdom	PRJEB26001	ERS2401480	ERX2536018	ERR2516803		solid media	LJ	resistance ratio	WHO	S	WHO_undefined							solid media	LJ	resistance ratio	WHO	S	WHO_undefined																									solid media
site.00.subj.1147451.lab.H121460028.iso.1	United Kingdom	PRJEB26001	ERS2401703	ERX2536241	ERR2517026		solid media	LJ	resistance ratio	WHO	S	WHO_undefined							solid media	LJ	resistance ratio	WHO	S	WHO_undefined																			solid media	LJ	resistance ratio	WHO	S	WHO_undefined	solid media
site.00.subj.1149750.lab.H121580062.iso.1	United Kingdom	PRJEB26001	ERS2401793	ERX2536331	ERR2517116		solid media	LJ	resistance ratio	WHO	S	WHO_undefined							solid media	LJ	resistance ratio	WHO	S	WHO_undefined																									solid media
site.00.subj.1159102.lab.H122280029.iso.1	United Kingdom	PRJEB26001	ERS2401657	ERX2536195	ERR2516980		solid media	LJ	resistance ratio	WHO	S	WHO_undefined							solid media	LJ	resistance ratio	WHO	S	WHO_undefined																			solid media	LJ	resistance ratio	WHO	R	WHO_undefined	solid media
site.00.subj.1159577.lab.H121920020.iso.1	United Kingdom	PRJEB26001	ERS2401771	ERX2536309	ERR2517094		solid media	LJ	resistance ratio	WHO	S	WHO_undefined							solid media	LJ	resistance ratio	WHO	S	WHO_undefined																			solid media	LJ	resistance ratio	WHO	S	WHO_undefined	solid media
site.00.subj.1163561.lab.H122040011.iso.1	United Kingdom	PRJEB26001	ERS2401545	ERX2536083	ERR2516868		solid media	LJ	resistance ratio	WHO	S	WHO_undefined							solid media	LJ	resistance ratio	WHO	S	WHO_undefined																			solid media	LJ	resistance ratio	WHO	R	WHO_undefined	solid media
site.00.subj.1163614.lab.H122040022.iso.1	United Kingdom	PRJEB26001	ERS2401574	ERX2536112	ERR2516897		solid media	LJ	resistance ratio	WHO	R	WHO_undefined							solid media	LJ	resistance ratio	WHO	R	WHO_undefined																									solid media
site.00.subj.1165462.lab.H122100024.iso.1	United Kingdom	PRJEB26001	ERS2401639	ERX2536177	ERR2516962		solid media	LJ	resistance ratio	WHO	S	WHO_undefined							solid media	LJ	resistance ratio	WHO	S	WHO_undefined																			solid media	LJ	resistance ratio	WHO	S	WHO_undefined	solid media
site.00.subj.1167418.lab.H122160005.iso.1	United Kingdom	PRJEB26001	ERS2401737	ERX2536275	ERR2517060		solid media	LJ	resistance ratio	WHO	S	WHO_undefined							solid media	LJ	resistance ratio	WHO	S	WHO_undefined																			solid media	LJ	resistance ratio	WHO	S	WHO_undefined	solid media
site.00.subj.1169353.lab.H122240093.iso.1	United Kingdom	PRJEB26001	ERS2401714	ERX2536252	ERR2517037		solid media	LJ	resistance ratio	WHO	S	WHO_undefined							solid media	LJ	resistance ratio	WHO	S	WHO_undefined																			solid media	LJ	resistance ratio	WHO	S	WHO_undefined	solid media
site.00.subj.1169353.lab.H141960036.iso.1	United Kingdom	PRJEB26001	ERS2401713	ERX2536251	ERR2517036		solid media	LJ	resistance ratio	WHO	S	WHO_undefined							solid media	LJ	resistance ratio	WHO	S	WHO_undefined																			solid media	LJ	resistance ratio	WHO	S	WHO_undefined	solid media
site.00.subj.1169353.lab.H143340168.iso.1	United Kingdom	PRJEB26001	ERS2401712	ERX2536250	ERR2517035		solid media	LJ	resistance ratio	WHO	S	WHO_undefined							solid media	LJ	resistance ratio	WHO	S	WHO_undefined																			solid media	LJ	resistance ratio	WHO	S	WHO_undefined	solid media
site.00.subj.1170666.lab.H122280030.iso.1	United Kingdom	PRJEB26001	ERS2401670	ERX2536208	ERR2516993		solid media	LJ	resistance ratio	WHO	S	WHO_undefined							solid media	LJ	resistance ratio	WHO	S	WHO_undefined																			solid media	LJ	resistance ratio	WHO	R	WHO_undefined	solid media
site.00.subj.1170666.lab.H124080087.iso.1	United Kingdom	PRJEB26001	ERS2401451	ERX2535989	ERR2516774		solid media	LJ	resistance ratio	WHO	S	WHO_undefined							solid media	LJ	resistance ratio	WHO	S	WHO_undefined																			solid media	LJ	resistance ratio	WHO	R	WHO_undefined	solid media
site.00.subj.1171901.lab.H122800024.iso.1	United Kingdom	PRJEB26001	ERS2401463	ERX2536001	ERR2516786		solid media	LJ	resistance ratio	WHO	S	WHO_undefined							solid media	LJ	resistance ratio	WHO	S	WHO_undefined																			solid media	LJ	resistance ratio	WHO	S	WHO_undefined	solid media
site.00.subj.1176470.lab.H122480042.iso.1	United Kingdom	PRJEB26001	ERS2401445	ERX2535983	ERR2516768		solid media	LJ	resistance ratio	WHO	S	WHO_undefined							solid media	LJ	resistance ratio	WHO	S	WHO_undefined																									solid media
site.00.subj.1176470.lab.H123340049.iso.1	United Kingdom	PRJEB26001	ERS2401554	ERX2536092	ERR2516877		solid media	LJ	resistance ratio	WHO	S	WHO_undefined							solid media	LJ	resistance ratio	WHO	S	WHO_undefined																									solid media
site.00.subj.1178321.lab.H122540026.iso.1	United Kingdom	PRJEB26001	ERS2401535	ERX2536073	ERR2516858		solid media	LJ	resistance ratio	WHO	R	WHO_undefined							solid media	LJ	resistance ratio	WHO	R	WHO_undefined																									solid media
site.00.subj.1178645.lab.H123660058.iso.1	United Kingdom	PRJEB26001	ERS2401638	ERX2536176	ERR2516961		solid media	LJ	resistance ratio	WHO	S	WHO_undefined							solid media	LJ	resistance ratio	WHO	S	WHO_undefined																									solid media
site.00.subj.1178757.lab.H121640036.iso.1	United Kingdom	PRJEB26001	ERS2401484	ERX2536022	ERR2516807		solid media	LJ	resistance ratio	WHO	S	WHO_undefined							solid media	LJ	resistance ratio	WHO	S	WHO_undefined																									solid media
site.00.subj.1183022.lab.H122680006.iso.1	United Kingdom	PRJEB26001	ERS2401727	ERX2536265	ERR2517050																																						solid media	LJ	resistance ratio	WHO	S	WHO_undefined	solid media
site.00.subj.1185327.lab.H122740073.iso.1	United Kingdom	PRJEB26001	ERS2401552	ERX2536090	ERR2516875		solid media	LJ	resistance ratio	WHO	S	WHO_undefined							solid media	LJ	resistance ratio	WHO	S	WHO_undefined																			solid media	LJ	resistance ratio	WHO	R	WHO_undefined	solid media
site.00.subj.1186179.lab.H122780021.iso.1	United Kingdom	PRJEB26001	ERS2401682	ERX2536220	ERR2517005		solid media	LJ	resistance ratio	WHO	S	WHO_undefined							solid media	LJ	resistance ratio	WHO	S	WHO_undefined																			solid media	LJ	resistance ratio	WHO	R	WHO_undefined	solid media
site.00.subj.1187395.lab.H122800063.iso.1	United Kingdom	PRJEB26001	ERS2401729	ERX2536267	ERR2517052		solid media	LJ	resistance ratio	WHO	S	WHO_undefined							solid media	LJ	resistance ratio	WHO	S	WHO_undefined																									solid media
site.00.subj.1187395.lab.H134240034.iso.1	United Kingdom	PRJEB26001	ERS2401533	ERX2536071	ERR2516856		solid media	LJ	resistance ratio	WHO	S	WHO_undefined							solid media	LJ	resistance ratio	WHO	S	WHO_undefined																			solid media	LJ	resistance ratio	WHO	R	WHO_undefined	solid media
site.00.subj.1188313.lab.H124720152.iso.1	United Kingdom	PRJEB26001	ERS2401641	ERX2536179	ERR2516964		solid media	LJ	resistance ratio	WHO	S	WHO_undefined							solid media	LJ	resistance ratio	WHO	S	WHO_undefined																			solid media	LJ	resistance ratio	WHO	R	WHO_undefined	solid media
site.00.subj.1188313.lab.H140640110.iso.1	United Kingdom	PRJEB26001	ERS2401456	ERX2535994	ERR2516779		solid media	LJ	resistance ratio	WHO	S	WHO_undefined							solid media	LJ	resistance ratio	WHO	S	WHO_undefined																			solid media	LJ	resistance ratio	WHO	R	WHO_undefined	solid media
site.00.subj.1189323.lab.H122860049.iso.1	United Kingdom	PRJEB26001	ERS2401628	ERX2536166	ERR2516951		solid media	LJ	resistance ratio	WHO	S	WHO_undefined							solid media	LJ	resistance ratio	WHO	S	WHO_undefined																									solid media
site.00.subj.1190242.lab.H124040080.iso.1	United Kingdom	PRJEB26001	ERS2401432	ERX2535970	ERR2516755		solid media	LJ	resistance ratio	WHO	S	WHO_undefined							solid media	LJ	resistance ratio	WHO	S	WHO_undefined																			solid media	LJ	resistance ratio	WHO	S	WHO_undefined	solid media
site.00.subj.1190242.lab.H143180015.iso.1	United Kingdom	PRJEB26001	ERS2401537	ERX2536075	ERR2516860		solid media	LJ	resistance ratio	WHO	S	WHO_undefined							solid media	LJ	resistance ratio	WHO	S	WHO_undefined																			solid media	LJ	resistance ratio	WHO	S	WHO_undefined	solid media
site.00.subj.1202066.lab.H123220062.iso.1	United Kingdom	PRJEB26001	ERS2401555	ERX2536093	ERR2516878		solid media	LJ	resistance ratio	WHO	S	WHO_undefined							solid media	LJ	resistance ratio	WHO	S	WHO_undefined																			solid media	LJ	resistance ratio	WHO	S	WHO_undefined	solid media
site.00.subj.1202066.lab.H123720020.iso.1	United Kingdom	PRJEB26001	ERS2401551	ERX2536089	ERR2516874		solid media	LJ	resistance ratio	WHO	S	WHO_undefined							solid media	LJ	resistance ratio	WHO	S	WHO_undefined																									solid media
site.00.subj.1203095.lab.H123240040.iso.1	United Kingdom	PRJEB26001	ERS2401758	ERX2536296	ERR2517081		solid media	LJ	resistance ratio	WHO	S	WHO_undefined							solid media	LJ	resistance ratio	WHO	S	WHO_undefined																									solid media
site.00.subj.1204938.lab.H123300022.iso.1	United Kingdom	PRJEB26001	ERS2401468	ERX2536006	ERR2516791		solid media	LJ	resistance ratio	WHO	S	WHO_undefined							solid media	LJ	resistance ratio	WHO	S	WHO_undefined																									solid media
site.00.subj.1204940.lab.H123120211.iso.1	United Kingdom	PRJEB26001	ERS2401579	ERX2536117	ERR2516902		solid media	LJ	resistance ratio	WHO	S	WHO_undefined							solid media	LJ	resistance ratio	WHO	S	WHO_undefined																									solid media
site.00.subj.1204940.lab.H123300023.iso.1	United Kingdom	PRJEB26001	ERS2401562	ERX2536100	ERR2516885																																												solid media
site.00.subj.1205646.lab.H123320024.iso.1	United Kingdom	PRJEB26001	ERS2401513	ERX2536051	ERR2516836		solid media	LJ	resistance ratio	WHO	S	WHO_undefined							solid media	LJ	resistance ratio	WHO	S	WHO_undefined																									solid media
site.00.subj.1206957.lab.H123360011.iso.1	United Kingdom	PRJEB26001	ERS2401426	ERX2535964	ERR2516749		solid media	LJ	resistance ratio	WHO	S	WHO_undefined							solid media	LJ	resistance ratio	WHO	S	WHO_undefined																									solid media
site.00.subj.1210352.lab.H123460050.iso.1	United Kingdom	PRJEB26001	ERS2401617	ERX2536155	ERR2516940		solid media	LJ	resistance ratio	WHO	S	WHO_undefined							solid media	LJ	resistance ratio	WHO	S	WHO_undefined																									solid media
site.00.subj.1217212.lab.H123660062.iso.1	United Kingdom	PRJEB26001	ERS2401679	ERX2536217	ERR2517002		solid media	LJ	resistance ratio	WHO	S	WHO_undefined							solid media	LJ	resistance ratio	WHO	S	WHO_undefined																									solid media
site.00.subj.1235950.lab.H124160071.iso.1	United Kingdom	PRJEB26001	ERS2401633	ERX2536171	ERR2516956		solid media	LJ	resistance ratio	WHO	S	WHO_undefined							solid media	LJ	resistance ratio	WHO	S	WHO_undefined																									solid media
site.00.subj.1240396.lab.H124600163.iso.1	United Kingdom	PRJEB26001	ERS2401746	ERX2536284	ERR2517069		solid media	LJ	resistance ratio	WHO	S	WHO_undefined							solid media	LJ	resistance ratio	WHO	S	WHO_undefined																			solid media	LJ	resistance ratio	WHO	S	WHO_undefined	solid media
site.00.subj.1240396.lab.H130380158.iso.1	United Kingdom	PRJEB26001	ERS2401591	ERX2536129	ERR2516914		solid media	LJ	resistance ratio	WHO	S	WHO_undefined							solid media	LJ	resistance ratio	WHO	S	WHO_undefined																			solid media	LJ	resistance ratio	WHO	S	WHO_undefined	solid media
site.00.subj.1258829.lab.H124740138.iso.1	United Kingdom	PRJEB26001	ERS2401417	ERX2535955	ERR2516740		solid media	LJ	resistance ratio	WHO	S	WHO_undefined							solid media	LJ	resistance ratio	WHO	S	WHO_undefined																			solid media	LJ	resistance ratio	WHO	S	WHO_undefined	solid media
site.00.subj.1265994.lab.H124940231.iso.1	United Kingdom	PRJEB26001	ERS2401736	ERX2536274	ERR2517059		solid media	LJ	resistance ratio	WHO	R	WHO_undefined							solid media	LJ	resistance ratio	WHO	R	WHO_undefined																			solid media	LJ	resistance ratio	WHO	R	WHO_undefined	solid media
site.00.subj.1267226.lab.H125000072.iso.1	United Kingdom	PRJEB26001	ERS2401423	ERX2535961	ERR2516746		solid media	LJ	resistance ratio	WHO	S	WHO_undefined							solid media	LJ	resistance ratio	WHO	S	WHO_undefined																			solid media	LJ	resistance ratio	WHO	S	WHO_undefined	solid media
site.00.subj.1270870.lab.H131080024.iso.1	United Kingdom	PRJEB26001	ERS2401474	ERX2536012	ERR2516797																																												solid media
site.00.subj.1275542.lab.H125180079.iso.1	United Kingdom	PRJEB26001	ERS2401792	ERX2536330	ERR2517115																																						solid media	LJ	resistance ratio	WHO	S	WHO_undefined	solid media
site.00.subj.1275673.lab.H125180095.iso.1	United Kingdom	PRJEB26001	ERS2401662	ERX2536200	ERR2516985		solid media	LJ	resistance ratio	WHO	S	WHO_undefined							solid media	LJ	resistance ratio	WHO	S	WHO_undefined																			solid media	LJ	resistance ratio	WHO	R	WHO_undefined	solid media
site.00.subj.1275696.lab.H125180101.iso.1	United Kingdom	PRJEB26001	ERS2401581	ERX2536119	ERR2516904		solid media	LJ	resistance ratio	WHO	S	WHO_undefined							solid media	LJ	resistance ratio	WHO	S	WHO_undefined																			solid media	LJ	resistance ratio	WHO	S	WHO_undefined	solid media
site.00.subj.1277289.lab.H130140043.iso.1	United Kingdom	PRJEB26001	ERS2401469	ERX2536007	ERR2516792		solid media	LJ	resistance ratio	WHO	S	WHO_undefined							solid media	LJ	resistance ratio	WHO	S	WHO_undefined																			solid media	LJ	resistance ratio	WHO	R	WHO_undefined	solid media
site.00.subj.1278678.lab.H130140042.iso.1	United Kingdom	PRJEB26001	ERS2401708	ERX2536246	ERR2517031		solid media	LJ	resistance ratio	WHO	S	WHO_undefined							solid media	LJ	resistance ratio	WHO	S	WHO_undefined																			solid media	LJ	resistance ratio	WHO	R	WHO_undefined	solid media
site.00.subj.1279338.lab.H130160090.iso.1	United Kingdom	PRJEB26001	ERS2401781	ERX2536319	ERR2517104		solid media	LJ	resistance ratio	WHO	S	WHO_undefined							solid media	LJ	resistance ratio	WHO	S	WHO_undefined																			solid media	LJ	resistance ratio	WHO	S	WHO_undefined	solid media
site.00.subj.1283310.lab.H130260029.iso.1	United Kingdom	PRJEB26001	ERS2401801	ERX2536339	ERR2517124		solid media	LJ	resistance ratio	WHO	S	WHO_undefined							solid media	LJ	resistance ratio	WHO	S	WHO_undefined																			solid media	LJ	resistance ratio	WHO	S	WHO_undefined	solid media
site.00.subj.1284096.lab.H130280011.iso.1	United Kingdom	PRJEB26001	ERS2401490	ERX2536028	ERR2516813		solid media	LJ	resistance ratio	WHO	S	WHO_undefined							solid media	LJ	resistance ratio	WHO	S	WHO_undefined																									solid media
site.00.subj.1287834.lab.H130380145.iso.1	United Kingdom	PRJEB26001	ERS2401660	ERX2536198	ERR2516983		solid media	LJ	resistance ratio	WHO	S	WHO_undefined							solid media	LJ	resistance ratio	WHO	S	WHO_undefined																									solid media
site.00.subj.1287834.lab.H131680029.iso.1	United Kingdom	PRJEB26001	ERS2401442	ERX2535980	ERR2516765		solid media	LJ	resistance ratio	WHO	S	WHO_undefined							solid media	LJ	resistance ratio	WHO	S	WHO_undefined																									solid media
site.00.subj.1293154.lab.H130520152.iso.1	United Kingdom	PRJEB26001	ERS2401688	ERX2536226	ERR2517011		solid media	LJ	resistance ratio	WHO	S	WHO_undefined							solid media	LJ	resistance ratio	WHO	S	WHO_undefined																			solid media	LJ	resistance ratio	WHO	R	WHO_undefined	solid media
site.00.subj.1293154.lab.H131680038.iso.1	United Kingdom	PRJEB26001	ERS2401549	ERX2536087	ERR2516872		solid media	LJ	resistance ratio	WHO	S	WHO_undefined							solid media	LJ	resistance ratio	WHO	S	WHO_undefined																			solid media	LJ	resistance ratio	WHO	R	WHO_undefined	solid media
site.00.subj.1293753.lab.H131360146.iso.1	United Kingdom	PRJEB26001	ERS2401765	ERX2536303	ERR2517088		solid media	LJ	resistance ratio	WHO	S	WHO_undefined							solid media	LJ	resistance ratio	WHO	S	WHO_undefined																			solid media	LJ	resistance ratio	WHO	S	WHO_undefined	solid media
site.00.subj.1294696.lab.H130560193.iso.1	United Kingdom	PRJEB26001	ERS2401653	ERX2536191	ERR2516976		solid media	LJ	resistance ratio	WHO	S	WHO_undefined							solid media	LJ	resistance ratio	WHO	S	WHO_undefined																			solid media	LJ	resistance ratio	WHO	S	WHO_undefined	solid media
site.00.subj.1296295.lab.H130600143.iso.1	United Kingdom	PRJEB26001	ERS2401769	ERX2536307	ERR2517092		solid media	LJ	resistance ratio	WHO	S	WHO_undefined							solid media	LJ	resistance ratio	WHO	S	WHO_undefined																			solid media	LJ	resistance ratio	WHO	R	WHO_undefined	solid media
site.00.subj.1296295.lab.H131920005.iso.1	United Kingdom	PRJEB26001	ERS2401748	ERX2536286	ERR2517071		solid media	LJ	resistance ratio	WHO	S	WHO_undefined							solid media	LJ	resistance ratio	WHO	S	WHO_undefined																									solid media
site.00.subj.1296319.lab.H130600152.iso.1	United Kingdom	PRJEB26001	ERS2401777	ERX2536315	ERR2517100		solid media	LJ	resistance ratio	WHO	S	WHO_undefined							solid media	LJ	resistance ratio	WHO	S	WHO_undefined																									solid media
site.00.subj.1296348.lab.H130600165.iso.1	United Kingdom	PRJEB26001	ERS2401644	ERX2536182	ERR2516967		solid media	LJ	resistance ratio	WHO	S	WHO_undefined							solid media	LJ	resistance ratio	WHO	S	WHO_undefined																									solid media
site.00.subj.1297947.lab.H130640097.iso.1	United Kingdom	PRJEB26001	ERS2401547	ERX2536085	ERR2516870		solid media	LJ	resistance ratio	WHO	S	WHO_undefined							solid media	LJ	resistance ratio	WHO	S	WHO_undefined																			solid media	LJ	resistance ratio	WHO	R	WHO_undefined	solid media
site.00.subj.1298462.lab.H130660134.iso.1	United Kingdom	PRJEB26001	ERS2401472	ERX2536010	ERR2516795		solid media	LJ	resistance ratio	WHO	S	WHO_undefined							solid media	LJ	resistance ratio	WHO	S	WHO_undefined																			solid media	LJ	resistance ratio	WHO	R	WHO_undefined	solid media
site.00.subj.1298462.lab.H131680035.iso.1	United Kingdom	PRJEB26001	ERS2401565	ERX2536103	ERR2516888		solid media	LJ	resistance ratio	WHO	S	WHO_undefined							solid media	LJ	resistance ratio	WHO	S	WHO_undefined																			solid media	LJ	resistance ratio	WHO	R	WHO_undefined	solid media
site.00.subj.1298462.lab.H132560017.iso.1	United Kingdom	PRJEB26001	ERS2401640	ERX2536178	ERR2516963		solid media	LJ	resistance ratio	WHO	S	WHO_undefined							solid media	LJ	resistance ratio	WHO	S	WHO_undefined																			solid media	LJ	resistance ratio	WHO	R	WHO_undefined	solid media
site.00.subj.1303711.lab.H130800564.iso.1	United Kingdom	PRJEB26001	ERS2401790	ERX2536328	ERR2517113		solid media	LJ	resistance ratio	WHO	S	WHO_undefined							solid media	LJ	resistance ratio	WHO	S	WHO_undefined																									solid media
site.00.subj.1303985.lab.H130800044.iso.1	United Kingdom	PRJEB26001	ERS2401794	ERX2536332	ERR2517117		solid media	LJ	resistance ratio	WHO	S	WHO_undefined							solid media	LJ	resistance ratio	WHO	S	WHO_undefined																									solid media
site.00.subj.1304466.lab.H130820016.iso.1	United Kingdom	PRJEB26001	ERS2401519	ERX2536057	ERR2516842		solid media	LJ	resistance ratio	WHO	S	WHO_undefined							solid media	LJ	resistance ratio	WHO	S	WHO_undefined																									solid media
site.00.subj.1304466.lab.H130980067.iso.1	United Kingdom	PRJEB26001	ERS2401723	ERX2536261	ERR2517046																																												solid media
site.00.subj.1304466.lab.H131220032.iso.1	United Kingdom	PRJEB26001	ERS2401530	ERX2536068	ERR2516853		solid media	LJ	resistance ratio	WHO	S	WHO_undefined							solid media	LJ	resistance ratio	WHO	S	WHO_undefined																									solid media
site.00.subj.1305007.lab.H130840124.iso.1	United Kingdom	PRJEB26001	ERS2401796	ERX2536334	ERR2517119		solid media	LJ	resistance ratio	WHO	S	WHO_undefined							solid media	LJ	resistance ratio	WHO	S	WHO_undefined																									solid media
site.00.subj.1310837.lab.H131000008.iso.1	United Kingdom	PRJEB26001	ERS2401495	ERX2536033	ERR2516818		solid media	LJ	resistance ratio	WHO	S	WHO_undefined							solid media	LJ	resistance ratio	WHO	S	WHO_undefined																			solid media	LJ	resistance ratio	WHO	S	WHO_undefined	solid media
site.00.subj.1310837.lab.H131140031.iso.1	United Kingdom	PRJEB26001	ERS2401716	ERX2536254	ERR2517039		solid media	LJ	resistance ratio	WHO	S	WHO_undefined							solid media	LJ	resistance ratio	WHO	S	WHO_undefined																			solid media	LJ	resistance ratio	WHO	S	WHO_undefined	solid media
site.00.subj.1311526.lab.H131020009.iso.1	United Kingdom	PRJEB26001	ERS2401728	ERX2536266	ERR2517051																																						solid media	LJ	resistance ratio	WHO	S	WHO_undefined	solid media
site.00.subj.1311560.lab.H131020017.iso.1	United Kingdom	PRJEB26001	ERS2401608	ERX2536146	ERR2516931		solid media	LJ	resistance ratio	WHO	S	WHO_undefined							solid media	LJ	resistance ratio	WHO	S	WHO_undefined																									solid media
site.00.subj.1319204.lab.H130760079.iso.1	United Kingdom	PRJEB26001	ERS2401572	ERX2536110	ERR2516895		solid media	LJ	resistance ratio	WHO	S	WHO_undefined							solid media	LJ	resistance ratio	WHO	S	WHO_undefined																									solid media
site.00.subj.1319204.lab.H131460076.iso.1	United Kingdom	PRJEB26001	ERS2401654	ERX2536192	ERR2516977		solid media	LJ	resistance ratio	WHO	S	WHO_undefined							solid media	LJ	resistance ratio	WHO	S	WHO_undefined																									solid media
site.00.subj.1320431.lab.H133740011.iso.1	United Kingdom	PRJEB26001	ERS2401702	ERX2536240	ERR2517025		solid media	LJ	resistance ratio	WHO	S	WHO_undefined							solid media	LJ	resistance ratio	WHO	S	WHO_undefined																			solid media	LJ	resistance ratio	WHO	S	WHO_undefined	solid media
site.00.subj.1321289.lab.H131280121.iso.1	United Kingdom	PRJEB26001	ERS2401773	ERX2536311	ERR2517096		solid media	LJ	resistance ratio	WHO	S	WHO_undefined							solid media	LJ	resistance ratio	WHO	S	WHO_undefined																									solid media
site.00.subj.1325244.lab.H131440121.iso.1	United Kingdom	PRJEB26001	ERS2401678	ERX2536216	ERR2517001		solid media	LJ	resistance ratio	WHO	S	WHO_undefined							solid media	LJ	resistance ratio	WHO	S	WHO_undefined																									solid media
site.00.subj.1326000.lab.H131440141.iso.1	United Kingdom	PRJEB26001	ERS2401772	ERX2536310	ERR2517095		solid media	LJ	resistance ratio	WHO	S	WHO_undefined							solid media	LJ	resistance ratio	WHO	S	WHO_undefined																									solid media
site.00.subj.1326000.lab.H131560009.iso.1	United Kingdom	PRJEB26001	ERS2401497	ERX2536035	ERR2516820		solid media	LJ	resistance ratio	WHO	S	WHO_undefined							solid media	LJ	resistance ratio	WHO	S	WHO_undefined																			solid media	LJ	resistance ratio	WHO	S	WHO_undefined	solid media
site.00.subj.1326000.lab.H131780007.iso.1	United Kingdom	PRJEB26001	ERS2401630	ERX2536168	ERR2516953		solid media	LJ	resistance ratio	WHO	S	WHO_undefined							solid media	LJ	resistance ratio	WHO	S	WHO_undefined																			solid media	LJ	resistance ratio	WHO	S	WHO_undefined	solid media
site.00.subj.1326623.lab.H132140021.iso.1	United Kingdom	PRJEB26001	ERS2401465	ERX2536003	ERR2516788		solid media	LJ	resistance ratio	WHO	S	WHO_undefined							solid media	LJ	resistance ratio	WHO	S	WHO_undefined																			solid media	LJ	resistance ratio	WHO	R	WHO_undefined	solid media
site.00.subj.1326623.lab.H133240016.iso.1	United Kingdom	PRJEB26001	ERS2401570	ERX2536108	ERR2516893		solid media	LJ	resistance ratio	WHO	S	WHO_undefined							solid media	LJ	resistance ratio	WHO	S	WHO_undefined																									solid media
site.00.subj.1327758.lab.H132060332.iso.1	United Kingdom	PRJEB26001	ERS2401542	ERX2536080	ERR2516865		solid media	LJ	resistance ratio	WHO	S	WHO_undefined							solid media	LJ	resistance ratio	WHO	S	WHO_undefined																									solid media
site.00.subj.1328016.lab.H131520071.iso.1	United Kingdom	PRJEB26001	ERS2401477	ERX2536015	ERR2516800		solid media	LJ	resistance ratio	WHO	S	WHO_undefined							solid media	LJ	resistance ratio	WHO	S	WHO_undefined																									solid media
site.00.subj.1336836.lab.H131740058.iso.1	United Kingdom	PRJEB26001	ERS2401674	ERX2536212	ERR2516997																																												solid media
site.00.subj.1336836.lab.H132100029.iso.1	United Kingdom	PRJEB26001	ERS2401663	ERX2536201	ERR2516986		solid media	LJ	resistance ratio	WHO	S	WHO_undefined							solid media	LJ	resistance ratio	WHO	S	WHO_undefined																									solid media
site.00.subj.1340707.lab.H123200010.iso.1	United Kingdom	PRJEB26001	ERS2401503	ERX2536041	ERR2516826		solid media	LJ	resistance ratio	WHO	S	WHO_undefined							solid media	LJ	resistance ratio	WHO	S	WHO_undefined																									solid media
site.00.subj.1340707.lab.H123680040.iso.1	United Kingdom	PRJEB26001	ERS2401543	ERX2536081	ERR2516866		solid media	LJ	resistance ratio	WHO	S	WHO_undefined							solid media	LJ	resistance ratio	WHO	S	WHO_undefined																									solid media
site.00.subj.1340707.lab.H130260030.iso.1	United Kingdom	PRJEB26001	ERS2401650	ERX2536188	ERR2516973		solid media	LJ	resistance ratio	WHO	S	WHO_undefined							solid media	LJ	resistance ratio	WHO	S	WHO_undefined																			solid media	LJ	resistance ratio	WHO	R	WHO_undefined	solid media
site.00.subj.1340707.lab.H131820987.iso.1	United Kingdom	PRJEB26001	ERS2401436	ERX2535974	ERR2516759		solid media	LJ	resistance ratio	WHO	S	WHO_undefined							solid media	LJ	resistance ratio	WHO	S	WHO_undefined																									solid media
site.00.subj.1340707.lab.H131820988.iso.1	United Kingdom	PRJEB26001	ERS2401760	ERX2536298	ERR2517083		solid media	LJ	resistance ratio	WHO	S	WHO_undefined							solid media	LJ	resistance ratio	WHO	S	WHO_undefined																									solid media
site.00.subj.1357459.lab.H133180021.iso.1	United Kingdom	PRJEB26001	ERS2401447	ERX2535985	ERR2516770		solid media	LJ	resistance ratio	WHO	S	WHO_undefined							solid media	LJ	resistance ratio	WHO	S	WHO_undefined																									solid media
site.00.subj.1357690.lab.H132480029.iso.1	United Kingdom	PRJEB26001	ERS2401559	ERX2536097	ERR2516882		solid media	LJ	resistance ratio	WHO	S	WHO_undefined							solid media	LJ	resistance ratio	WHO	S	WHO_undefined																									solid media
site.00.subj.1357690.lab.H133300002.iso.1	United Kingdom	PRJEB26001	ERS2401604	ERX2536142	ERR2516927		solid media	LJ	resistance ratio	WHO	S	WHO_undefined							solid media	LJ	resistance ratio	WHO	S	WHO_undefined																									solid media
site.00.subj.1358825.lab.H132340027.iso.1	United Kingdom	PRJEB26001	ERS2401709	ERX2536247	ERR2517032		solid media	LJ	resistance ratio	WHO	S	WHO_undefined							solid media	LJ	resistance ratio	WHO	S	WHO_undefined																			solid media	LJ	resistance ratio	WHO	S	WHO_undefined	solid media
site.00.subj.1361989.lab.H133700018.iso.1	United Kingdom	PRJEB26001	ERS2401685	ERX2536223	ERR2517008		solid media	LJ	resistance ratio	WHO	S	WHO_undefined							solid media	LJ	resistance ratio	WHO	S	WHO_undefined																			solid media	LJ	resistance ratio	WHO	R	WHO_undefined	solid media
site.00.subj.1363976.lab.H143140060.iso.1	United Kingdom	PRJEB26001	ERS2401595	ERX2536133	ERR2516918		solid media	LJ	resistance ratio	WHO	S	WHO_undefined							solid media	LJ	resistance ratio	WHO	S	WHO_undefined																			solid media	LJ	resistance ratio	WHO	S	WHO_undefined	solid media
site.00.subj.1365901.lab.H132540044.iso.1	United Kingdom	PRJEB26001	ERS2401615	ERX2536153	ERR2516938		solid media	LJ	resistance ratio	WHO	S	WHO_undefined							solid media	LJ	resistance ratio	WHO	S	WHO_undefined																									solid media
site.00.subj.1367820.lab.H121760053.iso.1	United Kingdom	PRJEB26001	ERS2401750	ERX2536288	ERR2517073		solid media	LJ	resistance ratio	WHO	S	WHO_undefined							solid media	LJ	resistance ratio	WHO	S	WHO_undefined																			solid media	LJ	resistance ratio	WHO	S	WHO_undefined
site.00.subj.1368572.lab.H132620007.iso.1	United Kingdom	PRJEB26001	ERS2401775	ERX2536313	ERR2517098		solid media	LJ	resistance ratio	WHO	S	WHO_undefined							solid media	LJ	resistance ratio	WHO	S	WHO_undefined																									solid media
site.00.subj.1368572.lab.H134460397.iso.1	United Kingdom	PRJEB26001	ERS2401686	ERX2536224	ERR2517009		solid media	LJ	resistance ratio	WHO	S	WHO_undefined							solid media	LJ	resistance ratio	WHO	S	WHO_undefined																									solid media
site.00.subj.1372682.lab.H132740087.iso.1	United Kingdom	PRJEB26001	ERS2401747	ERX2536285	ERR2517070		solid media	LJ	resistance ratio	WHO	R	WHO_undefined							solid media	LJ	resistance ratio	WHO	R	WHO_undefined																			solid media	LJ	resistance ratio	WHO	R	WHO_undefined	solid media
site.00.subj.1372773.lab.H132740033.iso.1	United Kingdom	PRJEB26001	ERS2401422	ERX2535960	ERR2516745		solid media	LJ	resistance ratio	WHO	S	WHO_undefined							solid media	LJ	resistance ratio	WHO	S	WHO_undefined																			solid media	LJ	resistance ratio	WHO	S	WHO_undefined	solid media
site.00.subj.1372773.lab.H133260002.iso.1	United Kingdom	PRJEB26001	ERS2401676	ERX2536214	ERR2516999		solid media	LJ	resistance ratio	WHO	S	WHO_undefined							solid media	LJ	resistance ratio	WHO	S	WHO_undefined																			solid media	LJ	resistance ratio	WHO	S	WHO_undefined	solid media
site.00.subj.1374937.lab.H133000022.iso.1	United Kingdom	PRJEB26001	ERS2401757	ERX2536295	ERR2517080		solid media	LJ	resistance ratio	WHO	S	WHO_undefined							solid media	LJ	resistance ratio	WHO	S	WHO_undefined																									solid media
site.00.subj.1374937.lab.H133140029.iso.1	United Kingdom	PRJEB26001	ERS2401443	ERX2535981	ERR2516766		solid media	LJ	resistance ratio	WHO	S	WHO_undefined							solid media	LJ	resistance ratio	WHO	S	WHO_undefined																									solid media
site.00.subj.1378738.lab.H132920061.iso.1	United Kingdom	PRJEB26001	ERS2401726	ERX2536264	ERR2517049		solid media	LJ	resistance ratio	WHO	S	WHO_undefined							solid media	LJ	resistance ratio	WHO	S	WHO_undefined																									solid media
site.00.subj.1382073.lab.H133020025.iso.1	United Kingdom	PRJEB26001	ERS2401799	ERX2536337	ERR2517122		solid media	LJ	resistance ratio	WHO	S	WHO_undefined							solid media	LJ	resistance ratio	WHO	S	WHO_undefined																			solid media	LJ	resistance ratio	WHO	R	WHO_undefined	solid media
site.00.subj.1382104.lab.H133020037.iso.1	United Kingdom	PRJEB26001	ERS2401635	ERX2536173	ERR2516958		solid media	LJ	resistance ratio	WHO	S	WHO_undefined							solid media	LJ	resistance ratio	WHO	S	WHO_undefined																									solid media
site.00.subj.1386721.lab.H133160689.iso.1	United Kingdom	PRJEB26001	ERS2401584	ERX2536122	ERR2516907		solid media	LJ	resistance ratio	WHO	S	WHO_undefined							solid media	LJ	resistance ratio	WHO	S	WHO_undefined																									solid media
site.00.subj.1389313.lab.H122020037.iso.1	United Kingdom	PRJEB26001	ERS2401621	ERX2536159	ERR2516944		solid media	LJ	resistance ratio	WHO	S	WHO_undefined							solid media	LJ	resistance ratio	WHO	S	WHO_undefined																			solid media	LJ	resistance ratio	WHO	S	WHO_undefined	solid media
site.00.subj.1395559.lab.H133460009.iso.1	United Kingdom	PRJEB26001	ERS2401692	ERX2536230	ERR2517015		solid media	LJ	resistance ratio	WHO	S	WHO_undefined							solid media	LJ	resistance ratio	WHO	S	WHO_undefined																									solid media
site.00.subj.1399118.lab.H133580033.iso.1	United Kingdom	PRJEB26001	ERS2401785	ERX2536323	ERR2517108		solid media	LJ	resistance ratio	WHO	S	WHO_undefined							solid media	LJ	resistance ratio	WHO	S	WHO_undefined																			solid media	LJ	resistance ratio	WHO	R	WHO_undefined	solid media
site.00.subj.1399843.lab.H133600015.iso.1	United Kingdom	PRJEB26001	ERS2401664	ERX2536202	ERR2516987		solid media	LJ	resistance ratio	WHO	S	WHO_undefined							solid media	LJ	resistance ratio	WHO	S	WHO_undefined																			solid media	LJ	resistance ratio	WHO	S	WHO_undefined	solid media
site.00.subj.1409759.lab.H133920162.iso.1	United Kingdom	PRJEB26001	ERS2401424	ERX2535962	ERR2516747		solid media	LJ	resistance ratio	WHO	S	WHO_undefined							solid media	LJ	resistance ratio	WHO	S	WHO_undefined																									solid media
site.00.subj.1419895.lab.H140300080.iso.1	United Kingdom	PRJEB26001	ERS2401631	ERX2536169	ERR2516954		solid media	LJ	resistance ratio	WHO	S	WHO_undefined							solid media	LJ	resistance ratio	WHO	S	WHO_undefined																									solid media
site.00.subj.1421109.lab.H134060565.iso.1	United Kingdom	PRJEB26001	ERS2401689	ERX2536227	ERR2517012		solid media	LJ	resistance ratio	WHO	S	WHO_undefined							solid media	LJ	resistance ratio	WHO	S	WHO_undefined																			solid media	LJ	resistance ratio	WHO	R	WHO_undefined	solid media
site.00.subj.1421109.lab.H134280018.iso.1	United Kingdom	PRJEB26001	ERS2401556	ERX2536094	ERR2516879		solid media	LJ	resistance ratio	WHO	S	WHO_undefined							solid media	LJ	resistance ratio	WHO	S	WHO_undefined																			solid media	LJ	resistance ratio	WHO	R	WHO_undefined	solid media
site.00.subj.1421109.lab.H134780024.iso.1	United Kingdom	PRJEB26001	ERS2401514	ERX2536052	ERR2516837		solid media	LJ	resistance ratio	WHO	S	WHO_undefined							solid media	LJ	resistance ratio	WHO	S	WHO_undefined																			solid media	LJ	resistance ratio	WHO	S	WHO_undefined	solid media
site.00.subj.1422928.lab.H134340142.iso.1	United Kingdom	PRJEB26001	ERS2401680	ERX2536218	ERR2517003		solid media	LJ	resistance ratio	WHO	S	WHO_undefined							solid media	LJ	resistance ratio	WHO	S	WHO_undefined																									solid media
site.00.subj.1429748.lab.H134560426.iso.1	United Kingdom	PRJEB26001	ERS2401673	ERX2536211	ERR2516996		solid media	LJ	resistance ratio	WHO	S	WHO_undefined							solid media	LJ	resistance ratio	WHO	S	WHO_undefined																									solid media
site.00.subj.1432890.lab.H134640235.iso.1	United Kingdom	PRJEB26001	ERS2401434	ERX2535972	ERR2516757		solid media	LJ	resistance ratio	WHO	S	WHO_undefined							solid media	LJ	resistance ratio	WHO	S	WHO_undefined																			solid media	LJ	resistance ratio	WHO	R	WHO_undefined	solid media
site.00.subj.1436578.lab.H134980271.iso.1	United Kingdom	PRJEB26001	ERS2401583	ERX2536121	ERR2516906		solid media	LJ	resistance ratio	WHO	S	WHO_undefined							solid media	LJ	resistance ratio	WHO	S	WHO_undefined																									solid media
site.00.subj.1436578.lab.H140260305.iso.1	United Kingdom	PRJEB26001	ERS2401613	ERX2536151	ERR2516936		solid media	LJ	resistance ratio	WHO	S	WHO_undefined							solid media	LJ	resistance ratio	WHO	S	WHO_undefined																									solid media
site.00.subj.1440242.lab.H134900365.iso.1	United Kingdom	PRJEB26001	ERS2401541	ERX2536079	ERR2516864		solid media	LJ	resistance ratio	WHO	S	WHO_undefined							solid media	LJ	resistance ratio	WHO	S	WHO_undefined																			solid media	LJ	resistance ratio	WHO	S	WHO_undefined	solid media
site.00.subj.1443889.lab.H135000214.iso.1	United Kingdom	PRJEB26001	ERS2401430	ERX2535968	ERR2516753		solid media	LJ	resistance ratio	WHO	S	WHO_undefined							solid media	LJ	resistance ratio	WHO	S	WHO_undefined																			solid media	LJ	resistance ratio	WHO	S	WHO_undefined	solid media
site.00.subj.1452341.lab.H140120166.iso.1	United Kingdom	PRJEB26001	ERS2401705	ERX2536243	ERR2517028		solid media	LJ	resistance ratio	WHO	S	WHO_undefined							solid media	LJ	resistance ratio	WHO	S	WHO_undefined																			solid media	LJ	resistance ratio	WHO	S	WHO_undefined	solid media
site.00.subj.1457080.lab.H140300086.iso.1	United Kingdom	PRJEB26001	ERS2401534	ERX2536072	ERR2516857		solid media	LJ	resistance ratio	WHO	S	WHO_undefined							solid media	LJ	resistance ratio	WHO	S	WHO_undefined																									solid media
site.00.subj.1458844.lab.H142180021.iso.1	United Kingdom	PRJEB26001	ERS2401704	ERX2536242	ERR2517027		solid media	LJ	resistance ratio	WHO	S	WHO_undefined							solid media	LJ	resistance ratio	WHO	S	WHO_undefined																			solid media	LJ	resistance ratio	WHO	S	WHO_undefined	solid media
site.00.subj.1465205.lab.H145020032.iso.1	United Kingdom	PRJEB26001	ERS2401601	ERX2536139	ERR2516924		solid media	LJ	resistance ratio	WHO	S	WHO_undefined							solid media	LJ	resistance ratio	WHO	S	WHO_undefined																			solid media	LJ	resistance ratio	WHO	R	WHO_undefined	solid media
site.00.subj.1465205.lab.H150280020.iso.1	United Kingdom	PRJEB26001	ERS2401561	ERX2536099	ERR2516884		solid media	LJ	resistance ratio	WHO	S	WHO_undefined							solid media	LJ	resistance ratio	WHO	S	WHO_undefined																			solid media	LJ	resistance ratio	WHO	R	WHO_undefined	solid media
site.00.subj.1468602.lab.H140640101.iso.1	United Kingdom	PRJEB26001	ERS2401475	ERX2536013	ERR2516798		solid media	LJ	resistance ratio	WHO	R	WHO_undefined							solid media	LJ	resistance ratio	WHO	R	WHO_undefined																			solid media	LJ	resistance ratio	WHO	R	WHO_undefined	solid media
site.00.subj.1470383.lab.H140700024.iso.1	United Kingdom	PRJEB26001	ERS2401782	ERX2536320	ERR2517105																																						solid media	LJ	resistance ratio	WHO	S	WHO_undefined	solid media
site.00.subj.1471562.lab.H140820241.iso.1	United Kingdom	PRJEB26001	ERS2401464	ERX2536002	ERR2516787		solid media	LJ	resistance ratio	WHO	S	WHO_undefined							solid media	LJ	resistance ratio	WHO	S	WHO_undefined																			solid media	LJ	resistance ratio	WHO	R	WHO_undefined	solid media
site.00.subj.1473471.lab.H140800280.iso.1	United Kingdom	PRJEB26001	ERS2401462	ERX2536000	ERR2516785		solid media	LJ	resistance ratio	WHO	S	WHO_undefined							solid media	LJ	resistance ratio	WHO	S	WHO_undefined																			solid media	LJ	resistance ratio	WHO	S	WHO_undefined
site.00.subj.1473471.lab.H142100097.iso.1	United Kingdom	PRJEB26001	ERS2401564	ERX2536102	ERR2516887		solid media	LJ	resistance ratio	WHO	S	WHO_undefined							solid media	LJ	resistance ratio	WHO	S	WHO_undefined																			solid media	LJ	resistance ratio	WHO	S	WHO_undefined
site.00.subj.1474545.lab.H143580008.iso.1	United Kingdom	PRJEB26001	ERS2401776	ERX2536314	ERR2517099		solid media	LJ	resistance ratio	WHO	S	WHO_undefined							solid media	LJ	resistance ratio	WHO	S	WHO_undefined																									solid media
site.00.subj.1474545.lab.H144480021.iso.1	United Kingdom	PRJEB26001	ERS2401499	ERX2536037	ERR2516822		solid media	LJ	resistance ratio	WHO	S	WHO_undefined							solid media	LJ	resistance ratio	WHO	S	WHO_undefined																			solid media	LJ	resistance ratio	WHO	R	WHO_undefined	solid media
site.00.subj.1481842.lab.H141600041.iso.1	United Kingdom	PRJEB26001	ERS2401418	ERX2535956	ERR2516741																																						solid media	LJ	resistance ratio	WHO	S	WHO_undefined	solid media
site.00.subj.1486996.lab.H141220064.iso.1	United Kingdom	PRJEB26001	ERS2401675	ERX2536213	ERR2516998		solid media	LJ	resistance ratio	WHO	S	WHO_undefined							solid media	LJ	resistance ratio	WHO	S	WHO_undefined																			solid media	LJ	resistance ratio	WHO	R	WHO_undefined	solid media
site.00.subj.1495759.lab.H141480065.iso.1	United Kingdom	PRJEB26001	ERS2401697	ERX2536235	ERR2517020		solid media	LJ	resistance ratio	WHO	S	WHO_undefined							solid media	LJ	resistance ratio	WHO	S	WHO_undefined																									solid media
site.00.subj.1504543.lab.H141780187.iso.1	United Kingdom	PRJEB26001	ERS2401512	ERX2536050	ERR2516835		solid media	LJ	resistance ratio	WHO	S	WHO_undefined							solid media	LJ	resistance ratio	WHO	S	WHO_undefined																									solid media
site.00.subj.1505436.lab.H141800023.iso.1	United Kingdom	PRJEB26001	ERS2401437	ERX2535975	ERR2516760		solid media	LJ	resistance ratio	WHO	S	WHO_undefined							solid media	LJ	resistance ratio	WHO	S	WHO_undefined																			solid media	LJ	resistance ratio	WHO	S	WHO_undefined	solid media
site.00.subj.1507530.lab.H141860035.iso.1	United Kingdom	PRJEB26001	ERS2401649	ERX2536187	ERR2516972		solid media	LJ	resistance ratio	WHO	S	WHO_undefined							solid media	LJ	resistance ratio	WHO	S	WHO_undefined																			solid media	LJ	resistance ratio	WHO	S	WHO_undefined	solid media
site.00.subj.1512625.lab.H142040333.iso.1	United Kingdom	PRJEB26001	ERS2401425	ERX2535963	ERR2516748																																						solid media	LJ	resistance ratio	WHO	R	WHO_undefined	solid media
site.00.subj.1512625.lab.H142440027.iso.1	United Kingdom	PRJEB26001	ERS2401476	ERX2536014	ERR2516799		solid media	LJ	resistance ratio	WHO	S	WHO_undefined							solid media	LJ	resistance ratio	WHO	S	WHO_undefined																			solid media	LJ	resistance ratio	WHO	R	WHO_undefined	solid media
site.00.subj.1513342.lab.H142060040.iso.1	United Kingdom	PRJEB26001	ERS2401779	ERX2536317	ERR2517102																																						solid media	LJ	resistance ratio	WHO	S	WHO_undefined	solid media
site.00.subj.1524580.lab.H142420003.iso.1	United Kingdom	PRJEB26001	ERS2401528	ERX2536066	ERR2516851		solid media	LJ	resistance ratio	WHO	S	WHO_undefined							solid media	LJ	resistance ratio	WHO	S	WHO_undefined																									solid media
site.00.subj.1525442.lab.H142440048.iso.1	United Kingdom	PRJEB26001	ERS2401749	ERX2536287	ERR2517072																																						solid media	LJ	resistance ratio	WHO	S	WHO_undefined	solid media
site.00.subj.1531961.lab.H142640017.iso.1	United Kingdom	PRJEB26001	ERS2401700	ERX2536238	ERR2517023		solid media	LJ	resistance ratio	WHO	S	WHO_undefined							solid media	LJ	resistance ratio	WHO	S	WHO_undefined																			solid media	LJ	resistance ratio	WHO	R	WHO_undefined	solid media
site.00.subj.1533249.lab.H142680039.iso.1	United Kingdom	PRJEB26001	ERS2401691	ERX2536229	ERR2517014		solid media	LJ	resistance ratio	WHO	S	WHO_undefined							solid media	LJ	resistance ratio	WHO	S	WHO_undefined																			solid media	LJ	resistance ratio	WHO	R	WHO_undefined	solid media
site.00.subj.1534372.lab.H143480223.iso.1	United Kingdom	PRJEB26001	ERS2401531	ERX2536069	ERR2516854		solid media	LJ	resistance ratio	WHO	S	WHO_undefined							solid media	LJ	resistance ratio	WHO	S	WHO_undefined																			solid media	LJ	resistance ratio	WHO	R	WHO_undefined	solid media
site.00.subj.1542601.lab.H142980133.iso.1	United Kingdom	PRJEB26001	ERS2401768	ERX2536306	ERR2517091		solid media	LJ	resistance ratio	WHO	S	WHO_undefined							solid media	LJ	resistance ratio	WHO	S	WHO_undefined																			solid media	LJ	resistance ratio	WHO	S	WHO_undefined	solid media
site.00.subj.1546342.lab.H143080030.iso.1	United Kingdom	PRJEB26001	ERS2401466	ERX2536004	ERR2516789		solid media	LJ	resistance ratio	WHO	S	WHO_undefined							solid media	LJ	resistance ratio	WHO	S	WHO_undefined																			solid media	LJ	resistance ratio	WHO	S	WHO_undefined	solid media
site.00.subj.1546342.lab.H143780227.iso.1	United Kingdom	PRJEB26001	ERS2401569	ERX2536107	ERR2516892		solid media	LJ	resistance ratio	WHO	S	WHO_undefined							solid media	LJ	resistance ratio	WHO	S	WHO_undefined																									solid media
site.00.subj.1546494.lab.H143100018.iso.1	United Kingdom	PRJEB26001	ERS2401567	ERX2536105	ERR2516890		solid media	LJ	resistance ratio	WHO	S	WHO_undefined							solid media	LJ	resistance ratio	WHO	S	WHO_undefined																									solid media
site.00.subj.1548503.lab.H143160013.iso.1	United Kingdom	PRJEB26001	ERS2401515	ERX2536053	ERR2516838		solid media	LJ	resistance ratio	WHO	S	WHO_undefined							solid media	LJ	resistance ratio	WHO	S	WHO_undefined																									solid media
site.00.subj.1551041.lab.H143240163.iso.1	United Kingdom	PRJEB26001	ERS2401593	ERX2536131	ERR2516916		solid media	LJ	resistance ratio	WHO	S	WHO_undefined							solid media	LJ	resistance ratio	WHO	S	WHO_undefined																			solid media	LJ	resistance ratio	WHO	R	WHO_undefined	solid media
site.00.subj.1551041.lab.H143880210.iso.1	United Kingdom	PRJEB26001	ERS2401683	ERX2536221	ERR2517006		solid media	LJ	resistance ratio	WHO	S	WHO_undefined							solid media	LJ	resistance ratio	WHO	S	WHO_undefined																									solid media
site.00.subj.1551041.lab.H144060098.iso.1	United Kingdom	PRJEB26001	ERS2401668	ERX2536206	ERR2516991		solid media	LJ	resistance ratio	WHO	S	WHO_undefined							solid media	LJ	resistance ratio	WHO	S	WHO_undefined																			solid media	LJ	resistance ratio	WHO	R	WHO_undefined	solid media
site.00.subj.1554334.lab.H143340175.iso.1	United Kingdom	PRJEB26001	ERS2401489	ERX2536027	ERR2516812		solid media	LJ	resistance ratio	WHO	S	WHO_undefined							solid media	LJ	resistance ratio	WHO	S	WHO_undefined																			solid media	LJ	resistance ratio	WHO	R	WHO_undefined	solid media
site.00.subj.1558157.lab.H143480205.iso.1	United Kingdom	PRJEB26001	ERS2401600	ERX2536138	ERR2516923		solid media	LJ	resistance ratio	WHO	S	WHO_undefined							solid media	LJ	resistance ratio	WHO	S	WHO_undefined																			solid media	LJ	resistance ratio	WHO	S	WHO_undefined	solid media
site.00.subj.1560030.lab.H143540187.iso.1	United Kingdom	PRJEB26001	ERS2401730	ERX2536268	ERR2517053		solid media	LJ	resistance ratio	WHO	S	WHO_undefined							solid media	LJ	resistance ratio	WHO	S	WHO_undefined																			solid media	LJ	resistance ratio	WHO	R	WHO_undefined	solid media
site.00.subj.1574390.lab.H144000191.iso.1	United Kingdom	PRJEB26001	ERS2401632	ERX2536170	ERR2516955		solid media	LJ	resistance ratio	WHO	S	WHO_undefined							solid media	LJ	resistance ratio	WHO	S	WHO_undefined																									solid media
site.00.subj.1574390.lab.H150280022.iso.1	United Kingdom	PRJEB26001	ERS2401717	ERX2536255	ERR2517040		solid media	LJ	resistance ratio	WHO	S	WHO_undefined							solid media	LJ	resistance ratio	WHO	S	WHO_undefined																									solid media
site.00.subj.1579565.lab.H144400047.iso.1	United Kingdom	PRJEB26001	ERS2401625	ERX2536163	ERR2516948		solid media	LJ	resistance ratio	WHO	S	WHO_undefined							solid media	LJ	resistance ratio	WHO	S	WHO_undefined																			solid media	LJ	resistance ratio	WHO	S	WHO_undefined	solid media
site.00.subj.1584761.lab.H144300224.iso.1	United Kingdom	PRJEB26001	ERS2401580	ERX2536118	ERR2516903		solid media	LJ	resistance ratio	WHO	S	WHO_undefined							solid media	LJ	resistance ratio	WHO	S	WHO_undefined																			solid media	LJ	resistance ratio	WHO	S	WHO_undefined	solid media
site.00.subj.1585405.lab.H144320050.iso.1	United Kingdom	PRJEB26001	ERS2401577	ERX2536115	ERR2516900		solid media	LJ	resistance ratio	WHO	S	WHO_undefined							solid media	LJ	resistance ratio	WHO	S	WHO_undefined																			solid media	LJ	resistance ratio	WHO	R	WHO_undefined	solid media
site.00.subj.1585405.lab.H145040031.iso.1	United Kingdom	PRJEB26001	ERS2401553	ERX2536091	ERR2516876		solid media	LJ	resistance ratio	WHO	S	WHO_undefined							solid media	LJ	resistance ratio	WHO	S	WHO_undefined																									solid media
site.00.subj.1587555.lab.H144400036.iso.1	United Kingdom	PRJEB26001	ERS2401720	ERX2536258	ERR2517043		solid media	LJ	resistance ratio	WHO	S	WHO_undefined							solid media	LJ	resistance ratio	WHO	S	WHO_undefined																			solid media	LJ	resistance ratio	WHO	S	WHO_undefined	solid media
site.00.subj.1595640.lab.H144680079.iso.1	United Kingdom	PRJEB26001	ERS2401438	ERX2535976	ERR2516761		solid media	LJ	resistance ratio	WHO	S	WHO_undefined							solid media	LJ	resistance ratio	WHO	S	WHO_undefined																									solid media
site.00.subj.1595640.lab.H144720288.iso.1	United Kingdom	PRJEB26001	ERS2401647	ERX2536185	ERR2516970																																						solid media	LJ	resistance ratio	WHO	R	WHO_undefined	solid media
site.00.subj.1600809.lab.H144800311.iso.1	United Kingdom	PRJEB26001	ERS2401642	ERX2536180	ERR2516965		solid media	LJ	resistance ratio	WHO	S	WHO_undefined							solid media	LJ	resistance ratio	WHO	S	WHO_undefined																			solid media	LJ	resistance ratio	WHO	S	WHO_undefined	solid media
site.00.subj.1608562.lab.H150240214.iso.1	United Kingdom	PRJEB26001	ERS2401672	ERX2536210	ERR2516995		solid media	LJ	resistance ratio	WHO	R	WHO_undefined							solid media	LJ	resistance ratio	WHO	R	WHO_undefined																									solid media
site.00.subj.1616495.lab.H150140251.iso.1	United Kingdom	PRJEB26001	ERS2401701	ERX2536239	ERR2517024		solid media	LJ	resistance ratio	WHO	S	WHO_undefined							solid media	LJ	resistance ratio	WHO	S	WHO_undefined																									solid media
site.00.subj.511891.lab.H103060006.iso.1	United Kingdom	PRJEB26001	ERS2401740	ERX2536278	ERR2517063		solid media	LJ	resistance ratio	WHO	S	WHO_undefined							solid media	LJ	resistance ratio	WHO	S	WHO_undefined																			solid media	LJ	resistance ratio	WHO	S	WHO_undefined	solid media
site.00.subj.642142.lab.H144880098.iso.1	United Kingdom	PRJEB26001	ERS2401573	ERX2536111	ERR2516896		solid media	LJ	resistance ratio	WHO	S	WHO_undefined							solid media	LJ	resistance ratio	WHO	S	WHO_undefined																			solid media	LJ	resistance ratio	WHO	S	WHO_undefined	solid media
site.00.subj.681737.lab.H124820130.iso.1	United Kingdom	PRJEB26001	ERS2401598	ERX2536136	ERR2516921		solid media	LJ	resistance ratio	WHO	S	WHO_undefined							solid media	LJ	resistance ratio	WHO	S	WHO_undefined																									solid media
site.00.subj.761847.lab.H114280002.iso.1	United Kingdom	PRJEB26001	ERS2401444	ERX2535982	ERR2516767		solid media	LJ	resistance ratio	WHO	R	WHO_undefined							solid media	LJ	resistance ratio	WHO	R	WHO_undefined																			solid media	LJ	resistance ratio	WHO	R	WHO_undefined	solid media
site.00.subj.876407.lab.H101320216.iso.1	United Kingdom	PRJEB26001	ERS2401699	ERX2536237	ERR2517022		solid media	LJ	resistance ratio	WHO	R	WHO_undefined							solid media	LJ	resistance ratio	WHO	R	WHO_undefined																			solid media	LJ	resistance ratio	WHO	S	WHO_undefined	solid media
site.00.subj.878823.lab.H101460141.iso.1	United Kingdom	PRJEB26001	ERS2401666	ERX2536204	ERR2516989		solid media	LJ	resistance ratio	WHO	S	WHO_undefined							solid media	LJ	resistance ratio	WHO	S	WHO_undefined																									solid media
site.00.subj.878948.lab.H101880135.iso.1	United Kingdom	PRJEB26001	ERS2401774	ERX2536312	ERR2517097		solid media	LJ	resistance ratio	WHO	S	WHO_undefined							solid media	LJ	resistance ratio	WHO	S	WHO_undefined																									solid media
site.00.subj.878948.lab.H101920694.iso.1	United Kingdom	PRJEB26001	ERS2401612	ERX2536150	ERR2516935		solid media	LJ	resistance ratio	WHO	S	WHO_undefined							solid media	LJ	resistance ratio	WHO	S	WHO_undefined																			solid media	LJ	resistance ratio	WHO	R	WHO_undefined	solid media
site.00.subj.878948.lab.H102720013.iso.1	United Kingdom	PRJEB26001	ERS2401594	ERX2536132	ERR2516917		solid media	LJ	resistance ratio	WHO	S	WHO_undefined							solid media	LJ	resistance ratio	WHO	S	WHO_undefined																									solid media
site.00.subj.879388.lab.H101740076.iso.1	United Kingdom	PRJEB26001	ERS2401745	ERX2536283	ERR2517068		solid media	LJ	resistance ratio	WHO	S	WHO_undefined							solid media	LJ	resistance ratio	WHO	S	WHO_undefined																			solid media	LJ	resistance ratio	WHO	S	WHO_undefined	solid media
site.00.subj.879388.lab.H103180114.iso.1	United Kingdom	PRJEB26001	ERS2401431	ERX2535969	ERR2516754		solid media	LJ	resistance ratio	WHO	S	WHO_undefined							solid media	LJ	resistance ratio	WHO	S	WHO_undefined																			solid media	LJ	resistance ratio	WHO	S	WHO_undefined	solid media
site.00.subj.879582.lab.H101480093.iso.1	United Kingdom	PRJEB26001	ERS2401698	ERX2536236	ERR2517021		solid media	LJ	resistance ratio	WHO	S	WHO_undefined							solid media	LJ	resistance ratio	WHO	S	WHO_undefined																			solid media	LJ	resistance ratio	WHO	S	WHO_undefined	solid media
site.00.subj.883340.lab.H101620117.iso.1	United Kingdom	PRJEB26001	ERS2401428	ERX2535966	ERR2516751		solid media	LJ	resistance ratio	WHO	S	WHO_undefined							solid media	LJ	resistance ratio	WHO	S	WHO_undefined																									solid media
site.00.subj.889381.lab.H101860438.iso.1	United Kingdom	PRJEB26001	ERS2401797	ERX2536335	ERR2517120		solid media	LJ	resistance ratio	WHO	S	WHO_undefined							solid media	LJ	resistance ratio	WHO	S	WHO_undefined																			solid media	LJ	resistance ratio	WHO	S	WHO_undefined	solid media
site.00.subj.890166.lab.H101880206.iso.1	United Kingdom	PRJEB26001	ERS2401440	ERX2535978	ERR2516763		solid media	LJ	resistance ratio	WHO	S	WHO_undefined							solid media	LJ	resistance ratio	WHO	S	WHO_undefined																									solid media
site.00.subj.890166.lab.H102240043.iso.1	United Kingdom	PRJEB26001	ERS2401558	ERX2536096	ERR2516881		solid media	LJ	resistance ratio	WHO	S	WHO_undefined							solid media	LJ	resistance ratio	WHO	S	WHO_undefined																									solid media
site.00.subj.890166.lab.H102880194.iso.1	United Kingdom	PRJEB26001	ERS2401510	ERX2536048	ERR2516833		solid media	LJ	resistance ratio	WHO	S	WHO_undefined							solid media	LJ	resistance ratio	WHO	S	WHO_undefined																									solid media
site.00.subj.891556.lab.H101920168.iso.1	United Kingdom	PRJEB26001	ERS2401420	ERX2535958	ERR2516743		solid media	LJ	resistance ratio	WHO	S	WHO_undefined							solid media	LJ	resistance ratio	WHO	S	WHO_undefined																									solid media
site.00.subj.894684.lab.H102040119.iso.1	United Kingdom	PRJEB26001	ERS2401667	ERX2536205	ERR2516990		solid media	LJ	resistance ratio	WHO	S	WHO_undefined							solid media	LJ	resistance ratio	WHO	S	WHO_undefined																									solid media
site.00.subj.894684.lab.H102500146.iso.1	United Kingdom	PRJEB26001	ERS2401578	ERX2536116	ERR2516901		solid media	LJ	resistance ratio	WHO	S	WHO_undefined							solid media	LJ	resistance ratio	WHO	S	WHO_undefined																									solid media
site.00.subj.894684.lab.H102500147.iso.1	United Kingdom	PRJEB26001	ERS2401429	ERX2535967	ERR2516752		solid media	LJ	resistance ratio	WHO	S	WHO_undefined							solid media	LJ	resistance ratio	WHO	S	WHO_undefined																									solid media
site.00.subj.894980.lab.H102060482.iso.1	United Kingdom	PRJEB26001	ERS2401485	ERX2536023	ERR2516808																																						solid media	LJ	resistance ratio	WHO	S	WHO_undefined	solid media
site.00.subj.894980.lab.H102500149.iso.1	United Kingdom	PRJEB26001	ERS2401739	ERX2536277	ERR2517062		solid media	LJ	resistance ratio	WHO	S	WHO_undefined							solid media	LJ	resistance ratio	WHO	S	WHO_undefined																									solid media
site.00.subj.895168.lab.H102060503.iso.1	United Kingdom	PRJEB26001	ERS2401694	ERX2536232	ERR2517017		solid media	LJ	resistance ratio	WHO	S	WHO_undefined							solid media	LJ	resistance ratio	WHO	S	WHO_undefined																									solid media
site.00.subj.895788.lab.H102080138.iso.1	United Kingdom	PRJEB26001	ERS2401467	ERX2536005	ERR2516790		solid media	LJ	resistance ratio	WHO	S	WHO_undefined							solid media	LJ	resistance ratio	WHO	S	WHO_undefined																									solid media
site.00.subj.900371.lab.H102260124.iso.1	United Kingdom	PRJEB26001	ERS2401606	ERX2536144	ERR2516929		solid media	LJ	resistance ratio	WHO	S	WHO_undefined							solid media	LJ	resistance ratio	WHO	S	WHO_undefined																			solid media	LJ	resistance ratio	WHO	R	WHO_undefined	solid media
site.00.subj.903149.lab.H102360099.iso.1	United Kingdom	PRJEB26001	ERS2401743	ERX2536281	ERR2517066		solid media	LJ	resistance ratio	WHO	S	WHO_undefined							solid media	LJ	resistance ratio	WHO	S	WHO_undefined																			solid media	LJ	resistance ratio	WHO	R	WHO_undefined	solid media
site.00.subj.904724.lab.H102640056.iso.1	United Kingdom	PRJEB26001	ERS2401622	ERX2536160	ERR2516945		solid media	LJ	resistance ratio	WHO	S	WHO_undefined							solid media	LJ	resistance ratio	WHO	S	WHO_undefined																									solid media
site.00.subj.908083.lab.H102540112.iso.1	United Kingdom	PRJEB26001	ERS2401452	ERX2535990	ERR2516775		solid media	LJ	resistance ratio	WHO	S	WHO_undefined							solid media	LJ	resistance ratio	WHO	S	WHO_undefined																									solid media
site.00.subj.908083.lab.H110340018.iso.1	United Kingdom	PRJEB26001	ERS2401446	ERX2535984	ERR2516769		solid media	LJ	resistance ratio	WHO	S	WHO_undefined							solid media	LJ	resistance ratio	WHO	R	WHO_undefined																									solid media
site.00.subj.908083.lab.H112260020.iso.1	United Kingdom	PRJEB26001	ERS2401710	ERX2536248	ERR2517033		solid media	LJ	resistance ratio	WHO	S	WHO_undefined																																					solid media
site.00.subj.908083.lab.H113560505.iso.1	United Kingdom	PRJEB26001	ERS2401789	ERX2536327	ERR2517112		solid media	LJ	resistance ratio	WHO	R	WHO_undefined							solid media	LJ	resistance ratio	WHO	R	WHO_undefined																									solid media
site.00.subj.908668.lab.H102560096.iso.1	United Kingdom	PRJEB26001	ERS2401754	ERX2536292	ERR2517077		solid media	LJ	resistance ratio	WHO	S	WHO_undefined							solid media	LJ	resistance ratio	WHO	S	WHO_undefined																									solid media
site.00.subj.908668.lab.H103380436.iso.1	United Kingdom	PRJEB26001	ERS2401696	ERX2536234	ERR2517019		solid media	LJ	resistance ratio	WHO	S	WHO_undefined							solid media	LJ	resistance ratio	WHO	S	WHO_undefined																			solid media	LJ	resistance ratio	WHO	R	WHO_undefined	solid media
site.00.subj.909053.lab.H102580404.iso.1	United Kingdom	PRJEB26001	ERS2401538	ERX2536076	ERR2516861		solid media	LJ	resistance ratio	WHO	S	WHO_undefined							solid media	LJ	resistance ratio	WHO	S	WHO_undefined																									solid media
site.00.subj.910755.lab.H102640088.iso.1	United Kingdom	PRJEB26001	ERS2401525	ERX2536063	ERR2516848		solid media	LJ	resistance ratio	WHO	S	WHO_undefined							solid media	LJ	resistance ratio	WHO	S	WHO_undefined																									solid media
site.00.subj.913427.lab.H102740017.iso.1	United Kingdom	PRJEB26001	ERS2401450	ERX2535988	ERR2516773		solid media	LJ	resistance ratio	WHO	S	WHO_undefined							solid media	LJ	resistance ratio	WHO	S	WHO_undefined																									solid media
site.00.subj.913741.lab.H102760384.iso.1	United Kingdom	PRJEB26001	ERS2401795	ERX2536333	ERR2517118		solid media	LJ	resistance ratio	WHO	S	WHO_undefined							solid media	LJ	resistance ratio	WHO	S	WHO_undefined																			solid media	LJ	resistance ratio	WHO	R	WHO_undefined	solid media
site.00.subj.913987.lab.H102780066.iso.1	United Kingdom	PRJEB26001	ERS2401435	ERX2535973	ERR2516758		solid media	LJ	resistance ratio	WHO	S	WHO_undefined							solid media	LJ	resistance ratio	WHO	S	WHO_undefined																			solid media	LJ	resistance ratio	WHO	S	WHO_undefined	solid media
site.00.subj.913987.lab.H111560023.iso.1	United Kingdom	PRJEB26001	ERS2401511	ERX2536049	ERR2516834		solid media	LJ	resistance ratio	WHO	S	WHO_undefined							solid media	LJ	resistance ratio	WHO	S	WHO_undefined																			solid media	LJ	resistance ratio	WHO	S	WHO_undefined	solid media
site.00.subj.914502.lab.H102800104.iso.1	United Kingdom	PRJEB26001	ERS2401715	ERX2536253	ERR2517038		solid media	LJ	resistance ratio	WHO	S	WHO_undefined							solid media	LJ	resistance ratio	WHO	S	WHO_undefined																									solid media
site.00.subj.914508.lab.H102800105.iso.1	United Kingdom	PRJEB26001	ERS2401560	ERX2536098	ERR2516883		solid media	LJ	resistance ratio	WHO	S	WHO_undefined							solid media	LJ	resistance ratio	WHO	S	WHO_undefined																									solid media
site.00.subj.916347.lab.H102860140.iso.1	United Kingdom	PRJEB26001	ERS2401509	ERX2536047	ERR2516832		solid media	LJ	resistance ratio	WHO	S	WHO_undefined							solid media	LJ	resistance ratio	WHO	S	WHO_undefined																			solid media	LJ	resistance ratio	WHO	S	WHO_undefined	solid media
site.00.subj.918435.lab.H130240005.iso.1	United Kingdom	PRJEB26001	ERS2401742	ERX2536280	ERR2517065																																						solid media	LJ	resistance ratio	WHO	S	WHO_undefined	solid media
site.00.subj.919021.lab.H102960052.iso.1	United Kingdom	PRJEB26001	ERS2401522	ERX2536060	ERR2516845		solid media	LJ	resistance ratio	WHO	R	WHO_undefined							solid media	LJ	resistance ratio	WHO	R	WHO_undefined																			solid media	LJ	resistance ratio	WHO	S	WHO_undefined	solid media
site.00.subj.919021.lab.H112260025.iso.1	United Kingdom	PRJEB26001	ERS2401671	ERX2536209	ERR2516994		solid media	LJ	resistance ratio	WHO	R	WHO_undefined							solid media	LJ	resistance ratio	WHO	R	WHO_undefined																			solid media	LJ	resistance ratio	WHO	R	WHO_undefined	solid media
site.00.subj.921376.lab.H103060020.iso.1	United Kingdom	PRJEB26001	ERS2401481	ERX2536019	ERR2516804		solid media	LJ	resistance ratio	WHO	S	WHO_undefined							solid media	LJ	resistance ratio	WHO	S	WHO_undefined																			solid media	LJ	resistance ratio	WHO	S	WHO_undefined	solid media
site.00.subj.922004.lab.H103340621.iso.1	United Kingdom	PRJEB26001	ERS2401521	ERX2536059	ERR2516844		solid media	LJ	resistance ratio	WHO	R	WHO_undefined							solid media	LJ	resistance ratio	WHO	S	WHO_undefined																			solid media	LJ	resistance ratio	WHO	R	WHO_undefined	solid media
site.00.subj.922004.lab.H103520338.iso.1	United Kingdom	PRJEB26001	ERS2401766	ERX2536304	ERR2517089		solid media	LJ	resistance ratio	WHO	R	WHO_undefined							solid media	LJ	resistance ratio	WHO	S	WHO_undefined																			solid media	LJ	resistance ratio	WHO	R	WHO_undefined	solid media
site.00.subj.922004.lab.H104500470.iso.1	United Kingdom	PRJEB26001	ERS2401645	ERX2536183	ERR2516968		solid media	LJ	resistance ratio	WHO	S	WHO_undefined							solid media	LJ	resistance ratio	WHO	S	WHO_undefined																			solid media	LJ	resistance ratio	WHO	R	WHO_undefined	solid media
site.00.subj.922004.lab.H104560351.iso.1	United Kingdom	PRJEB26001	ERS2401659	ERX2536197	ERR2516982																																						solid media	LJ	resistance ratio	WHO	R	WHO_undefined	solid media
site.00.subj.922004.lab.H110560102.iso.1	United Kingdom	PRJEB26001	ERS2401482	ERX2536020	ERR2516805		solid media	LJ	resistance ratio	WHO	S	WHO_undefined							solid media	LJ	resistance ratio	WHO	R	WHO_undefined																			solid media	LJ	resistance ratio	WHO	R	WHO_undefined	solid media
site.00.subj.923225.lab.H104640024.iso.1	United Kingdom	PRJEB26001	ERS2401721	ERX2536259	ERR2517044		solid media	LJ	resistance ratio	WHO	R	WHO_undefined							solid media	LJ	resistance ratio	WHO	S	WHO_undefined																			solid media	LJ	resistance ratio	WHO	S	WHO_undefined	solid media
site.00.subj.931437.lab.H103460397.iso.1	United Kingdom	PRJEB26001	ERS2401589	ERX2536127	ERR2516912		solid media	LJ	resistance ratio	WHO	S	WHO_undefined							solid media	LJ	resistance ratio	WHO	S	WHO_undefined																			solid media	LJ	resistance ratio	WHO	S	WHO_undefined	solid media
site.00.subj.932715.lab.H103540353.iso.1	United Kingdom	PRJEB26001	ERS2401655	ERX2536193	ERR2516978		solid media	LJ	resistance ratio	WHO	R	WHO_undefined							solid media	LJ	resistance ratio	WHO	S	WHO_undefined																									solid media
site.00.subj.941317.lab.H103860005.iso.1	United Kingdom	PRJEB26001	ERS2401755	ERX2536293	ERR2517078		solid media	LJ	resistance ratio	WHO	S	WHO_undefined							solid media	LJ	resistance ratio	WHO	S	WHO_undefined																			solid media	LJ	resistance ratio	WHO	S	WHO_undefined	solid media
site.00.subj.943002.lab.H103920462.iso.1	United Kingdom	PRJEB26001	ERS2401487	ERX2536025	ERR2516810		solid media	LJ	resistance ratio	WHO	S	WHO_undefined							solid media	LJ	resistance ratio	WHO	S	WHO_undefined																			solid media	LJ	resistance ratio	WHO	S	WHO_undefined	solid media
site.00.subj.945586.lab.H104020004.iso.1	United Kingdom	PRJEB26001	ERS2401616	ERX2536154	ERR2516939		solid media	LJ	resistance ratio	WHO	S	WHO_undefined							solid media	LJ	resistance ratio	WHO	S	WHO_undefined																			solid media	LJ	resistance ratio	WHO	R	WHO_undefined	solid media
site.00.subj.947997.lab.H104120008.iso.1	United Kingdom	PRJEB26001	ERS2401568	ERX2536106	ERR2516891		solid media	LJ	resistance ratio	WHO	S	WHO_undefined							solid media	LJ	resistance ratio	WHO	S	WHO_undefined																			solid media	LJ	resistance ratio	WHO	R	WHO_undefined	solid media
site.00.subj.955447.lab.H104420157.iso.1	United Kingdom	PRJEB26001	ERS2401722	ERX2536260	ERR2517045		solid media	LJ	resistance ratio	WHO	S	WHO_undefined							solid media	LJ	resistance ratio	WHO	S	WHO_undefined																									solid media
site.00.subj.956849.lab.H104480049.iso.1	United Kingdom	PRJEB26001	ERS2401643	ERX2536181	ERR2516966																																						solid media	LJ	resistance ratio	WHO	S	WHO_undefined	solid media
site.00.subj.956972.lab.H104480455.iso.1	United Kingdom	PRJEB26001	ERS2401526	ERX2536064	ERR2516849		solid media	LJ	resistance ratio	WHO	S	WHO_undefined							solid media	LJ	resistance ratio	WHO	S	WHO_undefined																									solid media
site.00.subj.956972.lab.H104800203.iso.1	United Kingdom	PRJEB26001	ERS2401761	ERX2536299	ERR2517084																																												solid media
site.00.subj.956972.lab.H104960117.iso.1	United Kingdom	PRJEB26001	ERS2401778	ERX2536316	ERR2517101																																												solid media
site.00.subj.961984.lab.H110720021.iso.1	United Kingdom	PRJEB26001	ERS2401637	ERX2536175	ERR2516960		solid media	LJ	resistance ratio	WHO	R	WHO_undefined							solid media	LJ	resistance ratio	WHO	R	WHO_undefined																			solid media	LJ	resistance ratio	WHO	R	WHO_undefined	solid media
site.00.subj.961984.lab.H111620021.iso.1	United Kingdom	PRJEB26001	ERS2401576	ERX2536114	ERR2516899		solid media	LJ	resistance ratio	WHO	R	WHO_undefined							solid media	LJ	resistance ratio	WHO	R	WHO_undefined																			solid media	LJ	resistance ratio	WHO	R	WHO_undefined	solid media
site.00.subj.962040.lab.H134920401.iso.1	United Kingdom	PRJEB26001	ERS2401508	ERX2536046	ERR2516831		solid media	LJ	resistance ratio	WHO	S	WHO_undefined							solid media	LJ	resistance ratio	WHO	S	WHO_undefined																									solid media
site.00.subj.962040.lab.H143740205.iso.1	United Kingdom	PRJEB26001	ERS2401493	ERX2536031	ERR2516816		solid media	LJ	resistance ratio	WHO	R	WHO_undefined							solid media	LJ	resistance ratio	WHO	R	WHO_undefined
site.00.subj.965189.lab.H104840010.iso.1	United Kingdom	PRJEB26001	ERS2401651	ERX2536189	ERR2516974		solid media	LJ	resistance ratio	WHO	S	WHO_undefined							solid media	LJ	resistance ratio	WHO	S	WHO_undefined																									solid media
site.00.subj.965189.lab.H111200010.iso.1	United Kingdom	PRJEB26001	ERS2401733	ERX2536271	ERR2517056		solid media	LJ	resistance ratio	WHO	S	WHO_undefined							solid media	LJ	resistance ratio	WHO	S	WHO_undefined																									solid media
site.00.subj.965189.lab.H112540008.iso.1	United Kingdom	PRJEB26001	ERS2401753	ERX2536291	ERR2517076		solid media	LJ	resistance ratio	WHO	S	WHO_undefined							solid media	LJ	resistance ratio	WHO	S	WHO_undefined																									solid media
site.00.subj.971909.lab.H105080006.iso.1	United Kingdom	PRJEB26001	ERS2401454	ERX2535992	ERR2516777		solid media	LJ	resistance ratio	WHO	S	WHO_undefined							solid media	LJ	resistance ratio	WHO	S	WHO_undefined																									solid media
site.00.subj.972601.lab.H105100002.iso.1	United Kingdom	PRJEB26001	ERS2401751	ERX2536289	ERR2517074		solid media	LJ	resistance ratio	WHO	S	WHO_undefined							solid media	LJ	resistance ratio	WHO	S	WHO_undefined																			solid media	LJ	resistance ratio	WHO	S	WHO_undefined	solid media
site.00.subj.972601.lab.H143120831.iso.1	United Kingdom	PRJEB26001	ERS2401648	ERX2536186	ERR2516971		solid media	LJ	resistance ratio	WHO	S	WHO_undefined							solid media	LJ	resistance ratio	WHO	S	WHO_undefined																			solid media	LJ	resistance ratio	WHO	S	WHO_undefined	solid media
site.00.subj.974559.lab.H105160152.iso.1	United Kingdom	PRJEB26001	ERS2401629	ERX2536167	ERR2516952																																						solid media	LJ	resistance ratio	WHO	S	WHO_undefined	solid media
site.00.subj.975134.lab.H105160024.iso.1	United Kingdom	PRJEB26001	ERS2401539	ERX2536077	ERR2516862		solid media	LJ	resistance ratio	WHO	S	WHO_undefined							solid media	LJ	resistance ratio	WHO	S	WHO_undefined																									solid media
site.00.subj.976009.lab.H111960042.iso.1	United Kingdom	PRJEB26001	ERS2401780	ERX2536318	ERR2517103		solid media	LJ	resistance ratio	WHO	S	WHO_undefined							solid media	LJ	resistance ratio	WHO	S	WHO_undefined																			solid media	LJ	resistance ratio	WHO	S	WHO_undefined	solid media
site.00.subj.976009.lab.H112880076.iso.1	United Kingdom	PRJEB26001	ERS2401618	ERX2536156	ERR2516941		solid media	LJ	resistance ratio	WHO	S	WHO_undefined							solid media	LJ	resistance ratio	WHO	S	WHO_undefined																			solid media	LJ	resistance ratio	WHO	S	WHO_undefined	solid media
site.00.subj.976165.lab.H105240002.iso.1	United Kingdom	PRJEB26001	ERS2401457	ERX2535995	ERR2516780		solid media	LJ	resistance ratio	WHO	S	WHO_undefined							solid media	LJ	resistance ratio	WHO	S	WHO_undefined																									solid media
site.00.subj.976165.lab.H110800117.iso.1	United Kingdom	PRJEB26001	ERS2401506	ERX2536044	ERR2516829		solid media	LJ	resistance ratio	WHO	S	WHO_undefined							solid media	LJ	resistance ratio	WHO	S	WHO_undefined																			solid media	LJ	resistance ratio	WHO	R	WHO_undefined	solid media
site.00.subj.979268.lab.H110380009.iso.1	United Kingdom	PRJEB26001	ERS2401706	ERX2536244	ERR2517029		solid media	LJ	resistance ratio	WHO	S	WHO_undefined							solid media	LJ	resistance ratio	WHO	S	WHO_undefined																			solid media	LJ	resistance ratio	WHO	S	WHO_undefined	solid media
site.00.subj.980528.lab.H110200006.iso.1	United Kingdom	PRJEB26001	ERS2401634	ERX2536172	ERR2516957																																						solid media	LJ	resistance ratio	WHO	S	WHO_undefined	solid media
site.00.subj.986389.lab.H110640051.iso.1	United Kingdom	PRJEB26001	ERS2401787	ERX2536325	ERR2517110		solid media	LJ	resistance ratio	WHO	S	WHO_undefined							solid media	LJ	resistance ratio	WHO	S	WHO_undefined																			solid media	LJ	resistance ratio	WHO	S	WHO_undefined	solid media
site.00.subj.990891.lab.H110540031.iso.1	United Kingdom	PRJEB26001	ERS2401505	ERX2536043	ERR2516828		solid media	LJ	resistance ratio	WHO	S	WHO_undefined							solid media	LJ	resistance ratio	WHO	S	WHO_undefined																			solid media	LJ	resistance ratio	WHO	R	WHO_undefined
site.00.subj.991025.lab.H110560002.iso.1	United Kingdom	PRJEB26001	ERS2401544	ERX2536082	ERR2516867																																												solid media
site.00.subj.991440.lab.H110580062.iso.1	United Kingdom	PRJEB26001	ERS2401471	ERX2536009	ERR2516794		solid media	LJ	resistance ratio	WHO	S	WHO_undefined							solid media	LJ	resistance ratio	WHO	S	WHO_undefined																			solid media	LJ	resistance ratio	WHO	S	WHO_undefined	solid media
site.00.subj.991465.lab.H110580004.iso.1	United Kingdom	PRJEB26001	ERS2401770	ERX2536308	ERR2517093		solid media	LJ	resistance ratio	WHO	S	WHO_undefined							solid media	LJ	resistance ratio	WHO	S	WHO_undefined																									solid media
site.00.subj.995504.lab.H110740021.iso.1	United Kingdom	PRJEB26001	ERS2401756	ERX2536294	ERR2517079		solid media	LJ	resistance ratio	WHO	S	WHO_undefined							solid media	LJ	resistance ratio	WHO	S	WHO_undefined																			solid media	LJ	resistance ratio	WHO	S	WHO_undefined	solid media
site.00.subj.997144.lab.H110800119.iso.1	United Kingdom	PRJEB26001	ERS2401738	ERX2536276	ERR2517061																																						solid media	LJ	resistance ratio	WHO	S	WHO_undefined	solid media
site.00.subj.997710.lab.H110820014.iso.1	United Kingdom	PRJEB26001	ERS2401520	ERX2536058	ERR2516843		solid media	LJ	resistance ratio	WHO	S	WHO_undefined							solid media	LJ	resistance ratio	WHO	S	WHO_undefined																			solid media	LJ	resistance ratio	WHO	R	WHO_undefined	solid media
site.00.subj.BE-1.lab.121341.iso.1	Belgium	PRJEB25999	ERS2401021	ERX2535559	ERR2516343		liquid media	MGIT	MGIT960	WHO	S	WHO_past							liquid media	MGIT	MGIT960	WHO	S	WHO_past																			liquid media	MGIT	MGIT960	5	R	WHO_current	liquid media
site.00.subj.BE-10.lab.07MY0789.iso.1	Belgium	PRJEB25999	ERS2400915	ERX2535453	ERR2516237		liquid media	MGIT	MGIT960	WHO	S	WHO_past							liquid media	MGIT	MGIT960	WHO	S	WHO_past																			liquid media	MGIT	MGIT960	5	R	WHO_current	liquid media
site.00.subj.BE-100.lab.13MY0618.iso.1	Belgium	PRJEB25999	ERS2400957	ERX2535495	ERR2516279																																						liquid media	MGIT	MGIT960	5	S	WHO_current	liquid media
site.00.subj.BE-101.lab.13MY0653.iso.1	Belgium	PRJEB25999	ERS2401024	ERX2535562	ERR2516346																																						liquid media	MGIT	MGIT960	5	S	WHO_current	liquid media
site.00.subj.BE-102.lab.13MY0655.iso.1	Belgium	PRJEB25999	ERS2400942	ERX2535480	ERR2516264		liquid media	MGIT	MGIT960	WHO	S	WHO_past							liquid media	MGIT	MGIT960	WHO	S	WHO_past																			liquid media	MGIT	MGIT960	5	R	WHO_current	liquid media
site.00.subj.BE-103.lab.13MY0669.iso.1	Belgium	PRJEB25999	ERS2400851	ERX2535389	ERR2516173																																						liquid media	MGIT	MGIT960	5	S	WHO_current	liquid media
site.00.subj.BE-104.lab.13MY0681.iso.1	Belgium	PRJEB25999	ERS2400968	ERX2535506	ERR2516290																																						liquid media	MGIT	MGIT960	5	S	WHO_current	liquid media
site.00.subj.BE-105.lab.13MY0694.iso.1	Belgium	PRJEB25999	ERS2400988	ERX2535526	ERR2516310		liquid media	MGIT	MGIT960	WHO	S	WHO_past							liquid media	MGIT	MGIT960	WHO	S	WHO_past																			liquid media	MGIT	MGIT960	5	S	WHO_current	liquid media
site.00.subj.BE-106.lab.13MY0702.iso.1	Belgium	PRJEB25999	ERS2401064	ERX2535602	ERR2516386																																						liquid media	MGIT	MGIT960	5	S	WHO_current	liquid media
site.00.subj.BE-107.lab.13MY0715.iso.1	Belgium	PRJEB25999	ERS2400962	ERX2535500	ERR2516284																																						liquid media	MGIT	MGIT960	5	S	WHO_current	liquid media
site.00.subj.BE-108.lab.13MY0734.iso.1	Belgium	PRJEB25999	ERS2401076	ERX2535614	ERR2516398																																						liquid media	MGIT	MGIT960	5	S	WHO_current	liquid media
site.00.subj.BE-109.lab.13MY0736.iso.1	Belgium	PRJEB25999	ERS2401020	ERX2535558	ERR2516342																																						liquid media	MGIT	MGIT960	5	S	WHO_current	liquid media
site.00.subj.BE-11.lab.07MY0942.iso.1	Belgium	PRJEB25999	ERS2400910	ERX2535448	ERR2516232		liquid media	MGIT	MGIT960	WHO	S	WHO_past							liquid media	MGIT	MGIT960	WHO	S	WHO_past																			liquid media	MGIT	MGIT960	5	R	WHO_current	liquid media
site.00.subj.BE-110.lab.13MY0739.iso.1	Belgium	PRJEB25999	ERS2400992	ERX2535530	ERR2516314																																						liquid media	MGIT	MGIT960	5	S	WHO_current	liquid media
site.00.subj.BE-111.lab.13MY0757.iso.1	Belgium	PRJEB25999	ERS2400879	ERX2535417	ERR2516201																																						liquid media	MGIT	MGIT960	5	S	WHO_current	liquid media
site.00.subj.BE-112.lab.13MY0758.iso.1	Belgium	PRJEB25999	ERS2400954	ERX2535492	ERR2516276																																						liquid media	MGIT	MGIT960	5	S	WHO_current	liquid media
site.00.subj.BE-113.lab.13MY0772.iso.1	Belgium	PRJEB25999	ERS2400849	ERX2535387	ERR2516171																																						liquid media	MGIT	MGIT960	5	S	WHO_current	liquid media
site.00.subj.BE-114.lab.13MY0773.iso.1	Belgium	PRJEB25999	ERS2400869	ERX2535407	ERR2516191																																						liquid media	MGIT	MGIT960	5	S	WHO_current	liquid media
site.00.subj.BE-115.lab.13MY0792.iso.1	Belgium	PRJEB25999	ERS2400846	ERX2535384	ERR2516168																																						liquid media	MGIT	MGIT960	5	S	WHO_current	liquid media
site.00.subj.BE-116.lab.13MY0802.iso.1	Belgium	PRJEB25999	ERS2401072	ERX2535610	ERR2516394																																						liquid media	MGIT	MGIT960	5	S	WHO_current	liquid media
site.00.subj.BE-117.lab.13MY0803.iso.1	Belgium	PRJEB25999	ERS2401063	ERX2535601	ERR2516385																																						liquid media	MGIT	MGIT960	5	S	WHO_current	liquid media
site.00.subj.BE-118.lab.13MY0816.iso.1	Belgium	PRJEB25999	ERS2401017	ERX2535555	ERR2516339																																						liquid media	MGIT	MGIT960	5	S	WHO_current	liquid media
site.00.subj.BE-119.lab.13MY0822.iso.1	Belgium	PRJEB25999	ERS2400906	ERX2535444	ERR2516228																																						liquid media	MGIT	MGIT960	5	S	WHO_current	liquid media
site.00.subj.BE-12.lab.07MY1001.iso.1	Belgium	PRJEB25999	ERS2400907	ERX2535445	ERR2516229		liquid media	MGIT	MGIT960	WHO	S	WHO_past																															liquid media	MGIT	MGIT960	5	R	WHO_current	liquid media
site.00.subj.BE-120.lab.13MY0829.iso.1	Belgium	PRJEB25999	ERS2401028	ERX2535566	ERR2516350																																						liquid media	MGIT	MGIT960	5	S	WHO_current	liquid media
site.00.subj.BE-121.lab.13MY0848.iso.1	Belgium	PRJEB25999	ERS2400922	ERX2535460	ERR2516244																																						liquid media	MGIT	MGIT960	5	S	WHO_current	liquid media
site.00.subj.BE-122.lab.13MY0861.iso.1	Belgium	PRJEB25999	ERS2400993	ERX2535531	ERR2516315																																						liquid media	MGIT	MGIT960	5	S	WHO_current	liquid media
site.00.subj.BE-123.lab.13MY0866.iso.1	Belgium	PRJEB25999	ERS2401044	ERX2535582	ERR2516366																																						liquid media	MGIT	MGIT960	5	S	WHO_current	liquid media
site.00.subj.BE-124.lab.13MY0952.iso.1	Belgium	PRJEB25999	ERS2400951	ERX2535489	ERR2516273																																						liquid media	MGIT	MGIT960	5	S	WHO_current	liquid media
site.00.subj.BE-125.lab.13MY0965.iso.1	Belgium	PRJEB25999	ERS2400913	ERX2535451	ERR2516235		liquid media	MGIT	MGIT960	WHO	S	WHO_past							liquid media	MGIT	MGIT960	WHO	S	WHO_past																			liquid media	MGIT	MGIT960	5	S	WHO_current	liquid media
site.00.subj.BE-125.lab.13MY1123.iso.1	Belgium	PRJEB25999	ERS2400901	ERX2535439	ERR2516223																																						liquid media	MGIT	MGIT960	5	S	WHO_current	liquid media
site.00.subj.BE-126.lab.13MY0969.iso.1	Belgium	PRJEB25999	ERS2401057	ERX2535595	ERR2516379																																						liquid media	MGIT	MGIT960	5	S	WHO_current	liquid media
site.00.subj.BE-127.lab.13MY0991.iso.1	Belgium	PRJEB25999	ERS2400937	ERX2535475	ERR2516259																																						liquid media	MGIT	MGIT960	5	S	WHO_current	liquid media
site.00.subj.BE-128.lab.13MY1003.iso.1	Belgium	PRJEB25999	ERS2401050	ERX2535588	ERR2516372																																						liquid media	MGIT	MGIT960	5	S	WHO_current	liquid media
site.00.subj.BE-129.lab.13MY1013.iso.1	Belgium	PRJEB25999	ERS2401001	ERX2535539	ERR2516323																																						liquid media	MGIT	MGIT960	5	S	WHO_current	liquid media
site.00.subj.BE-13.lab.07MY1166.iso.1	Belgium	PRJEB25999	ERS2401005	ERX2535543	ERR2516327		liquid media	MGIT	MGIT960	WHO	R	WHO_past							liquid media	MGIT	MGIT960	WHO	S	WHO_past																			liquid media	MGIT	MGIT960	5	R	WHO_current	liquid media
site.00.subj.BE-130.lab.13MY1023.iso.1	Belgium	PRJEB25999	ERS2400956	ERX2535494	ERR2516278																																						liquid media	MGIT	MGIT960	5	S	WHO_current	liquid media
site.00.subj.BE-131.lab.13MY1045.iso.1	Belgium	PRJEB25999	ERS2400953	ERX2535491	ERR2516275																																						liquid media	MGIT	MGIT960	5	S	WHO_current	liquid media
site.00.subj.BE-132.lab.13MY1058.iso.1	Belgium	PRJEB25999	ERS2400882	ERX2535420	ERR2516204																																						liquid media	MGIT	MGIT960	5	S	WHO_current	liquid media
site.00.subj.BE-133.lab.13MY1065.iso.1	Belgium	PRJEB25999	ERS2401038	ERX2535576	ERR2516360																																						liquid media	MGIT	MGIT960	5	S	WHO_current	liquid media
site.00.subj.BE-134.lab.13MY1067.iso.1	Belgium	PRJEB25999	ERS2401006	ERX2535544	ERR2516328																																						liquid media	MGIT	MGIT960	5	S	WHO_current	liquid media
site.00.subj.BE-135.lab.13MY1095.iso.1	Belgium	PRJEB25999	ERS2401054	ERX2535592	ERR2516376																																						liquid media	MGIT	MGIT960	5	S	WHO_current	liquid media
site.00.subj.BE-136.lab.13MY1099.iso.1	Belgium	PRJEB25999	ERS2400990	ERX2535528	ERR2516312																																						liquid media	MGIT	MGIT960	5	S	WHO_current	liquid media
site.00.subj.BE-137.lab.13MY1106.iso.1	Belgium	PRJEB25999	ERS2401061	ERX2535599	ERR2516383																																						liquid media	MGIT	MGIT960	5	S	WHO_current	liquid media
site.00.subj.BE-138.lab.13MY1108.iso.1	Belgium	PRJEB25999	ERS2400945	ERX2535483	ERR2516267																																						liquid media	MGIT	MGIT960	5	S	WHO_current	liquid media
site.00.subj.BE-139.lab.13MY1111.iso.1	Belgium	PRJEB25999	ERS2400972	ERX2535510	ERR2516294																																						liquid media	MGIT	MGIT960	5	S	WHO_current	liquid media
site.00.subj.BE-14.lab.07MY1196.iso.1	Belgium	PRJEB25999	ERS2401003	ERX2535541	ERR2516325		liquid media	MGIT	MGIT960	WHO	S	WHO_past							liquid media	MGIT	MGIT960	WHO	S	WHO_past																			liquid media	MGIT	MGIT960	5	S	WHO_current	liquid media
site.00.subj.BE-140.lab.13MY1114.iso.1	Belgium	PRJEB25999	ERS2400894	ERX2535432	ERR2516216																																						liquid media	MGIT	MGIT960	5	S	WHO_current	liquid media
site.00.subj.BE-141.lab.13MY1127.iso.1	Belgium	PRJEB25999	ERS2401047	ERX2535585	ERR2516369																																						liquid media	MGIT	MGIT960	5	S	WHO_current	liquid media
site.00.subj.BE-142.lab.13MY1132.iso.1	Belgium	PRJEB25999	ERS2400977	ERX2535515	ERR2516299																																						liquid media	MGIT	MGIT960	5	S	WHO_current	liquid media
site.00.subj.BE-143.lab.13MY1139.iso.1	Belgium	PRJEB25999	ERS2400850	ERX2535388	ERR2516172																																						liquid media	MGIT	MGIT960	5	S	WHO_current	liquid media
site.00.subj.BE-144.lab.13MY1141.iso.1	Belgium	PRJEB25999	ERS2400950	ERX2535488	ERR2516272																																						liquid media	MGIT	MGIT960	5	S	WHO_current	liquid media
site.00.subj.BE-145.lab.13MY1143.iso.1	Belgium	PRJEB25999	ERS2400871	ERX2535409	ERR2516193																																						liquid media	MGIT	MGIT960	5	S	WHO_current	liquid media
site.00.subj.BE-146.lab.13MY1163.iso.1	Belgium	PRJEB25999	ERS2401048	ERX2535586	ERR2516370																																						liquid media	MGIT	MGIT960	5	S	WHO_current	liquid media
site.00.subj.BE-147.lab.13MY1164.iso.1	Belgium	PRJEB25999	ERS2401062	ERX2535600	ERR2516384																																						liquid media	MGIT	MGIT960	5	S	WHO_current	liquid media
site.00.subj.BE-148.lab.13MY1184.iso.1	Belgium	PRJEB25999	ERS2401010	ERX2535548	ERR2516332																																						liquid media	MGIT	MGIT960	5	S	WHO_current	liquid media
site.00.subj.BE-149.lab.13MY1199.iso.1	Belgium	PRJEB25999	ERS2400902	ERX2535440	ERR2516224																																						liquid media	MGIT	MGIT960	5	S	WHO_current	liquid media
site.00.subj.BE-15.lab.07MY1253.iso.1	Belgium	PRJEB25999	ERS2401008	ERX2535546	ERR2516330		liquid media	MGIT	MGIT960	WHO	S	WHO_past																															liquid media	MGIT	MGIT960	5	R	WHO_current	liquid media
site.00.subj.BE-150.lab.13MY1200.iso.1	Belgium	PRJEB25999	ERS2400938	ERX2535476	ERR2516260																																						liquid media	MGIT	MGIT960	5	S	WHO_current	liquid media
site.00.subj.BE-151.lab.13MY1206.iso.1	Belgium	PRJEB25999	ERS2400875	ERX2535413	ERR2516197																																						liquid media	MGIT	MGIT960	5	S	WHO_current	liquid media
site.00.subj.BE-152.lab.13MY1213.iso.1	Belgium	PRJEB25999	ERS2401026	ERX2535564	ERR2516348																																						liquid media	MGIT	MGIT960	5	S	WHO_current	liquid media
site.00.subj.BE-153.lab.13MY1216.iso.1	Belgium	PRJEB25999	ERS2401058	ERX2535596	ERR2516380																																						liquid media	MGIT	MGIT960	5	S	WHO_current	liquid media
site.00.subj.BE-154.lab.13MY1221.iso.1	Belgium	PRJEB25999	ERS2400903	ERX2535441	ERR2516225																																						liquid media	MGIT	MGIT960	5	S	WHO_current	liquid media
site.00.subj.BE-155.lab.13MY1240.iso.1	Belgium	PRJEB25999	ERS2400926	ERX2535464	ERR2516248																																						liquid media	MGIT	MGIT960	5	S	WHO_current	liquid media
site.00.subj.BE-156.lab.13MY1242.iso.1	Belgium	PRJEB25999	ERS2400920	ERX2535458	ERR2516242																																						liquid media	MGIT	MGIT960	5	S	WHO_current	liquid media
site.00.subj.BE-157.lab.13MY1250.iso.1	Belgium	PRJEB25999	ERS2400857	ERX2535395	ERR2516179																																						liquid media	MGIT	MGIT960	5	S	WHO_current	liquid media
site.00.subj.BE-158.lab.13MY1265.iso.1	Belgium	PRJEB25999	ERS2400914	ERX2535452	ERR2516236																																						liquid media	MGIT	MGIT960	5	S	WHO_current	liquid media
site.00.subj.BE-159.lab.13MY1270.iso.1	Belgium	PRJEB25999	ERS2400856	ERX2535394	ERR2516178		liquid media	MGIT	MGIT960	WHO	S	WHO_past							liquid media	MGIT	MGIT960	WHO	S	WHO_past																			liquid media	MGIT	MGIT960	5	S	WHO_current	liquid media
site.00.subj.BE-16.lab.07MY1281.iso.1	Belgium	PRJEB25999	ERS2401065	ERX2535603	ERR2516387		liquid media	MGIT	MGIT960	WHO	S	WHO_past							liquid media	MGIT	MGIT960	WHO	S	WHO_past																			liquid media	MGIT	MGIT960	5	R	WHO_current	liquid media
site.00.subj.BE-160.lab.13MY1294.iso.1	Belgium	PRJEB25999	ERS2400919	ERX2535457	ERR2516241																																						liquid media	MGIT	MGIT960	5	S	WHO_current	liquid media
site.00.subj.BE-161.lab.13MY1307.iso.1	Belgium	PRJEB25999	ERS2400890	ERX2535428	ERR2516212																																						liquid media	MGIT	MGIT960	5	S	WHO_current	liquid media
site.00.subj.BE-162.lab.13MY1309.iso.1	Belgium	PRJEB25999	ERS2400888	ERX2535426	ERR2516210																																						liquid media	MGIT	MGIT960	5	S	WHO_current	liquid media
site.00.subj.BE-163.lab.13MY1311.iso.1	Belgium	PRJEB25999	ERS2400905	ERX2535443	ERR2516227																																						liquid media	MGIT	MGIT960	5	S	WHO_current	liquid media
site.00.subj.BE-164.lab.13MY1323.iso.1	Belgium	PRJEB25999	ERS2401040	ERX2535578	ERR2516362																																						liquid media	MGIT	MGIT960	5	S	WHO_current	liquid media
site.00.subj.BE-165.lab.13MY1366.iso.1	Belgium	PRJEB25999	ERS2400862	ERX2535400	ERR2516184																																						liquid media	MGIT	MGIT960	5	S	WHO_current	liquid media
site.00.subj.BE-166.lab.13MY1369.iso.1	Belgium	PRJEB25999	ERS2400997	ERX2535535	ERR2516319																																						liquid media	MGIT	MGIT960	5	S	WHO_current	liquid media
site.00.subj.BE-167.lab.13MY1372.iso.1	Belgium	PRJEB25999	ERS2400883	ERX2535421	ERR2516205																																						liquid media	MGIT	MGIT960	5	S	WHO_current	liquid media
site.00.subj.BE-168.lab.13MY1412.iso.1	Belgium	PRJEB25999	ERS2400983	ERX2535521	ERR2516305																																						liquid media	MGIT	MGIT960	5	S	WHO_current	liquid media
site.00.subj.BE-169.lab.13MY1427.iso.1	Belgium	PRJEB25999	ERS2400984	ERX2535522	ERR2516306																																						liquid media	MGIT	MGIT960	5	S	WHO_current	liquid media
site.00.subj.BE-17.lab.08MY0057.iso.1	Belgium	PRJEB25999	ERS2400949	ERX2535487	ERR2516271		liquid media	MGIT	MGIT960	WHO	S	WHO_past																															liquid media	MGIT	MGIT960	5	R	WHO_current	liquid media
site.00.subj.BE-170.lab.13MY1437.iso.1	Belgium	PRJEB25999	ERS2400971	ERX2535509	ERR2516293																																						liquid media	MGIT	MGIT960	5	S	WHO_current	liquid media
site.00.subj.BE-171.lab.13MY1440.iso.1	Belgium	PRJEB25999	ERS2400852	ERX2535390	ERR2516174																																						liquid media	MGIT	MGIT960	5	S	WHO_current	liquid media
site.00.subj.BE-172.lab.13MY1442.iso.1	Belgium	PRJEB25999	ERS2400908	ERX2535446	ERR2516230		liquid media	MGIT	MGIT960	WHO	S	WHO_past							liquid media	MGIT	MGIT960	WHO	S	WHO_past																			liquid media	MGIT	MGIT960	5	R	WHO_current	liquid media
site.00.subj.BE-173.lab.13MY1467.iso.1	Belgium	PRJEB25999	ERS2400896	ERX2535434	ERR2516218																																						liquid media	MGIT	MGIT960	5	S	WHO_current	liquid media
site.00.subj.BE-174.lab.13MY1516.iso.1	Belgium	PRJEB25999	ERS2400928	ERX2535466	ERR2516250																																						liquid media	MGIT	MGIT960	5	S	WHO_current	liquid media
site.00.subj.BE-175.lab.13MY1519.iso.1	Belgium	PRJEB25999	ERS2401000	ERX2535538	ERR2516322																																						liquid media	MGIT	MGIT960	5	S	WHO_current	liquid media
site.00.subj.BE-176.lab.13MY1533.iso.1	Belgium	PRJEB25999	ERS2400872	ERX2535410	ERR2516194																																						liquid media	MGIT	MGIT960	5	S	WHO_current	liquid media
site.00.subj.BE-177.lab.13MY1557.iso.1	Belgium	PRJEB25999	ERS2400885	ERX2535423	ERR2516207																																						liquid media	MGIT	MGIT960	5	S	WHO_current	liquid media
site.00.subj.BE-178.lab.13MY1561.iso.1	Belgium	PRJEB25999	ERS2400978	ERX2535516	ERR2516300																																						liquid media	MGIT	MGIT960	5	S	WHO_current	liquid media
site.00.subj.BE-179.lab.13MY1574.iso.1	Belgium	PRJEB25999	ERS2400994	ERX2535532	ERR2516316		liquid media	MGIT	MGIT960	WHO	S	WHO_past							liquid media	MGIT	MGIT960	WHO	S	WHO_past																			liquid media	MGIT	MGIT960	5	S	WHO_current	liquid media
site.00.subj.BE-18.lab.08MY0089.iso.1	Belgium	PRJEB25999	ERS2400933	ERX2535471	ERR2516255		liquid media	MGIT	MGIT960	WHO	S	WHO_past							liquid media	MGIT	MGIT960	WHO	S	WHO_past																			liquid media	MGIT	MGIT960	5	R	WHO_current	liquid media
site.00.subj.BE-180.lab.13MY1581.iso.1	Belgium	PRJEB25999	ERS2401049	ERX2535587	ERR2516371																																						liquid media	MGIT	MGIT960	5	S	WHO_current	liquid media
site.00.subj.BE-181.lab.13MY1582.iso.1	Belgium	PRJEB25999	ERS2401031	ERX2535569	ERR2516353																																						liquid media	MGIT	MGIT960	5	S	WHO_current	liquid media
site.00.subj.BE-182.lab.13MY1584.iso.1	Belgium	PRJEB25999	ERS2400947	ERX2535485	ERR2516269																																						liquid media	MGIT	MGIT960	5	S	WHO_current	liquid media
site.00.subj.BE-183.lab.13MY1638.iso.1	Belgium	PRJEB25999	ERS2401019	ERX2535557	ERR2516341																																						liquid media	MGIT	MGIT960	5	S	WHO_current	liquid media
site.00.subj.BE-184.lab.13MY1645.iso.1	Belgium	PRJEB25999	ERS2400996	ERX2535534	ERR2516318																																						liquid media	MGIT	MGIT960	5	S	WHO_current	liquid media
site.00.subj.BE-185.lab.13MY1660.iso.1	Belgium	PRJEB25999	ERS2400924	ERX2535462	ERR2516246																																						liquid media	MGIT	MGIT960	5	S	WHO_current	liquid media
site.00.subj.BE-186.lab.13MY1662.iso.1	Belgium	PRJEB25999	ERS2400985	ERX2535523	ERR2516307																																						liquid media	MGIT	MGIT960	5	S	WHO_current	liquid media
site.00.subj.BE-187.lab.13MY1715.iso.1	Belgium	PRJEB25999	ERS2400940	ERX2535478	ERR2516262																																						liquid media	MGIT	MGIT960	5	S	WHO_current	liquid media
site.00.subj.BE-188.lab.13MY1780.iso.1	Belgium	PRJEB25999	ERS2401013	ERX2535551	ERR2516335																																						liquid media	MGIT	MGIT960	5	S	WHO_current	liquid media
site.00.subj.BE-189.lab.13MY1804.iso.1	Belgium	PRJEB25999	ERS2401002	ERX2535540	ERR2516324																																						liquid media	MGIT	MGIT960	5	S	WHO_current	liquid media
site.00.subj.BE-19.lab.08MY0205.iso.1	Belgium	PRJEB25999	ERS2400886	ERX2535424	ERR2516208		liquid media	MGIT	MGIT960	WHO	S	WHO_past																															liquid media	MGIT	MGIT960	5	R	WHO_current	liquid media
site.00.subj.BE-190.lab.13MY1808.iso.1	Belgium	PRJEB25999	ERS2401018	ERX2535556	ERR2516340		liquid media	MGIT	MGIT960	WHO	S	WHO_past							liquid media	MGIT	MGIT960	WHO	S	WHO_past																			liquid media	MGIT	MGIT960	5	R	WHO_current	liquid media
site.00.subj.BE-191.lab.13MY1823.iso.1	Belgium	PRJEB25999	ERS2400936	ERX2535474	ERR2516258																																						liquid media	MGIT	MGIT960	5	S	WHO_current	liquid media
site.00.subj.BE-192.lab.13MY1824.iso.1	Belgium	PRJEB25999	ERS2400880	ERX2535418	ERR2516202																																						liquid media	MGIT	MGIT960	5	S	WHO_current	liquid media
site.00.subj.BE-193.lab.13MY1825.iso.1	Belgium	PRJEB25999	ERS2401056	ERX2535594	ERR2516378																																						liquid media	MGIT	MGIT960	5	S	WHO_current	liquid media
site.00.subj.BE-194.lab.13MY1832.iso.1	Belgium	PRJEB25999	ERS2401066	ERX2535604	ERR2516388																																						liquid media	MGIT	MGIT960	5	S	WHO_current	liquid media
site.00.subj.BE-195.lab.13MY1864.iso.1	Belgium	PRJEB25999	ERS2401052	ERX2535590	ERR2516374																																						liquid media	MGIT	MGIT960	5	S	WHO_current	liquid media
site.00.subj.BE-196.lab.13MY1867.iso.1	Belgium	PRJEB25999	ERS2401059	ERX2535597	ERR2516381																																						liquid media	MGIT	MGIT960	5	S	WHO_current	liquid media
site.00.subj.BE-197.lab.13MY1881.iso.1	Belgium	PRJEB25999	ERS2400916	ERX2535454	ERR2516238																																						liquid media	MGIT	MGIT960	5	S	WHO_current	liquid media
site.00.subj.BE-198.lab.13MY1937.iso.1	Belgium	PRJEB25999	ERS2401032	ERX2535570	ERR2516354																																						liquid media	MGIT	MGIT960	5	S	WHO_current	liquid media
site.00.subj.BE-199.lab.13MY1947.iso.1	Belgium	PRJEB25999	ERS2400976	ERX2535514	ERR2516298																																						liquid media	MGIT	MGIT960	5	S	WHO_current	liquid media
site.00.subj.BE-2.lab.131686.iso.1	Belgium	PRJEB25999	ERS2400991	ERX2535529	ERR2516313		liquid media	MGIT	MGIT960	WHO	S	WHO_past							liquid media	MGIT	MGIT960	WHO	S	WHO_past																			liquid media	MGIT	MGIT960	5	S	WHO_current	liquid media
site.00.subj.BE-20.lab.08MY0349.iso.1	Belgium	PRJEB25999	ERS2400895	ERX2535433	ERR2516217		liquid media	MGIT	MGIT960	WHO	S	WHO_past																															liquid media	MGIT	MGIT960	5	R	WHO_current	liquid media
site.00.subj.BE-200.lab.13MY1981.iso.1	Belgium	PRJEB25999	ERS2400912	ERX2535450	ERR2516234																																						liquid media	MGIT	MGIT960	5	S	WHO_current	liquid media
site.00.subj.BE-201.lab.13MY1983.iso.1	Belgium	PRJEB25999	ERS2401036	ERX2535574	ERR2516358																																						liquid media	MGIT	MGIT960	5	S	WHO_current	liquid media
site.00.subj.BE-202.lab.13MY1985.iso.1	Belgium	PRJEB25999	ERS2400889	ERX2535427	ERR2516211																																						liquid media	MGIT	MGIT960	5	S	WHO_current	liquid media
site.00.subj.BE-203.lab.13MY1995.iso.1	Belgium	PRJEB25999	ERS2400946	ERX2535484	ERR2516268																																						liquid media	MGIT	MGIT960	5	S	WHO_current	liquid media
site.00.subj.BE-204.lab.13MY2005.iso.1	Belgium	PRJEB25999	ERS2400995	ERX2535533	ERR2516317																																						liquid media	MGIT	MGIT960	5	S	WHO_current	liquid media
site.00.subj.BE-205.lab.13MY2019.iso.1	Belgium	PRJEB25999	ERS2400987	ERX2535525	ERR2516309																																						liquid media	MGIT	MGIT960	5	S	WHO_current	liquid media
site.00.subj.BE-206.lab.13MY2039.iso.1	Belgium	PRJEB25999	ERS2400925	ERX2535463	ERR2516247																																						liquid media	MGIT	MGIT960	5	S	WHO_current	liquid media
site.00.subj.BE-207.lab.13MY2044.iso.1	Belgium	PRJEB25999	ERS2400982	ERX2535520	ERR2516304																																						liquid media	MGIT	MGIT960	5	S	WHO_current	liquid media
site.00.subj.BE-208.lab.13MY2046.iso.1	Belgium	PRJEB25999	ERS2401009	ERX2535547	ERR2516331																																						liquid media	MGIT	MGIT960	5	S	WHO_current	liquid media
site.00.subj.BE-209.lab.13MY2048.iso.1	Belgium	PRJEB25999	ERS2400909	ERX2535447	ERR2516231																																						liquid media	MGIT	MGIT960	5	S	WHO_current	liquid media
site.00.subj.BE-21.lab.08MY0385.iso.1	Belgium	PRJEB25999	ERS2400897	ERX2535435	ERR2516219		liquid media	MGIT	MGIT960	WHO	S	WHO_past																															liquid media	MGIT	MGIT960	5	S	WHO_current	liquid media
site.00.subj.BE-210.lab.13MY2069.iso.1	Belgium	PRJEB25999	ERS2400974	ERX2535512	ERR2516296																																						liquid media	MGIT	MGIT960	5	S	WHO_current	liquid media
site.00.subj.BE-211.lab.13MY2082.iso.1	Belgium	PRJEB25999	ERS2400899	ERX2535437	ERR2516221																																						liquid media	MGIT	MGIT960	5	S	WHO_current	liquid media
site.00.subj.BE-212.lab.13MY2090.iso.1	Belgium	PRJEB25999	ERS2400858	ERX2535396	ERR2516180																																						liquid media	MGIT	MGIT960	5	S	WHO_current	liquid media
site.00.subj.BE-213.lab.13MY2092.iso.1	Belgium	PRJEB25999	ERS2400931	ERX2535469	ERR2516253																																						liquid media	MGIT	MGIT960	5	S	WHO_current	liquid media
site.00.subj.BE-214.lab.13MY2136.iso.1	Belgium	PRJEB25999	ERS2400989	ERX2535527	ERR2516311																																						liquid media	MGIT	MGIT960	5	S	WHO_current	liquid media
site.00.subj.BE-215.lab.13MY2152.iso.1	Belgium	PRJEB25999	ERS2400943	ERX2535481	ERR2516265																																						liquid media	MGIT	MGIT960	5	S	WHO_current	liquid media
site.00.subj.BE-216.lab.13MY2158.iso.1	Belgium	PRJEB25999	ERS2400865	ERX2535403	ERR2516187																																						liquid media	MGIT	MGIT960	5	S	WHO_current	liquid media
site.00.subj.BE-217.lab.13MY2167.iso.1	Belgium	PRJEB25999	ERS2401073	ERX2535611	ERR2516395																																						liquid media	MGIT	MGIT960	5	S	WHO_current	liquid media
site.00.subj.BE-218.lab.13MY2169.iso.1	Belgium	PRJEB25999	ERS2400863	ERX2535401	ERR2516185																																						liquid media	MGIT	MGIT960	5	S	WHO_current	liquid media
site.00.subj.BE-219.lab.13MY2178.iso.1	Belgium	PRJEB25999	ERS2400918	ERX2535456	ERR2516240																																						liquid media	MGIT	MGIT960	5	S	WHO_current	liquid media
site.00.subj.BE-22.lab.08MY0449.iso.1	Belgium	PRJEB25999	ERS2400861	ERX2535399	ERR2516183		liquid media	MGIT	MGIT960	WHO	S	WHO_past																															liquid media	MGIT	MGIT960	5	R	WHO_current	liquid media
site.00.subj.BE-220.lab.13MY2189.iso.1	Belgium	PRJEB25999	ERS2401046	ERX2535584	ERR2516368																																						liquid media	MGIT	MGIT960	5	S	WHO_current	liquid media
site.00.subj.BE-221.lab.13MY2202.iso.1	Belgium	PRJEB25999	ERS2400900	ERX2535438	ERR2516222		liquid media	MGIT	MGIT960	WHO	S	WHO_past							liquid media	MGIT	MGIT960	WHO	S	WHO_past																			liquid media	MGIT	MGIT960	5	S	WHO_current	liquid media
site.00.subj.BE-222.lab.13MY2225.iso.1	Belgium	PRJEB25999	ERS2401016	ERX2535554	ERR2516338		liquid media	MGIT	MGIT960	WHO	S	WHO_past							liquid media	MGIT	MGIT960	WHO	S	WHO_past																			liquid media	MGIT	MGIT960	5	S	WHO_current	liquid media
site.00.subj.BE-223.lab.13MY2312.iso.1	Belgium	PRJEB25999	ERS2400966	ERX2535504	ERR2516288		liquid media	MGIT	MGIT960	WHO	S	WHO_past							liquid media	MGIT	MGIT960	WHO	S	WHO_past																			liquid media	MGIT	MGIT960	5	R	WHO_current	liquid media
site.00.subj.BE-224.lab.14MY0112.iso.1	Belgium	PRJEB25999	ERS2400874	ERX2535412	ERR2516196		liquid media	MGIT	MGIT960	WHO	S	WHO_past							liquid media	MGIT	MGIT960	WHO	S	WHO_past																			liquid media	MGIT	MGIT960	5	R	WHO_current	liquid media
site.00.subj.BE-225.lab.14MY0483.iso.1	Belgium	PRJEB25999	ERS2400921	ERX2535459	ERR2516243		liquid media	MGIT	MGIT960	WHO	S	WHO_past							liquid media	MGIT	MGIT960	WHO	S	WHO_past																			liquid media	MGIT	MGIT960	5	S	WHO_current	liquid media
site.00.subj.BE-226.lab.14MY0713.iso.1	Belgium	PRJEB25999	ERS2400866	ERX2535404	ERR2516188		liquid media	MGIT	MGIT960	WHO	S	WHO_past							liquid media	MGIT	MGIT960	WHO	S	WHO_past																			liquid media	MGIT	MGIT960	5	R	WHO_current	liquid media
site.00.subj.BE-227.lab.14MY1450.iso.1	Belgium	PRJEB25999	ERS2400877	ERX2535415	ERR2516199		liquid media	MGIT	MGIT960	WHO	S	WHO_past							liquid media	MGIT	MGIT960	WHO	S	WHO_past																			liquid media	MGIT	MGIT960	5	R	WHO_current	liquid media
site.00.subj.BE-228.lab.14MY1492.iso.1	Belgium	PRJEB25999	ERS2401074	ERX2535612	ERR2516396		liquid media	MGIT	MGIT960	WHO	S	WHO_past							liquid media	MGIT	MGIT960	WHO	S	WHO_past																			liquid media	MGIT	MGIT960	5	R	WHO_current	liquid media
site.00.subj.BE-229.lab.14MY1571.iso.1	Belgium	PRJEB25999	ERS2400898	ERX2535436	ERR2516220		liquid media	MGIT	MGIT960	WHO	S	WHO_past							liquid media	MGIT	MGIT960	WHO	S	WHO_past																			liquid media	MGIT	MGIT960	5	S	WHO_current	liquid media
site.00.subj.BE-23.lab.08MY0559.iso.1	Belgium	PRJEB25999	ERS2401007	ERX2535545	ERR2516329		liquid media	MGIT	MGIT960	WHO	R	WHO_past							liquid media	MGIT	MGIT960	WHO	R	WHO_past																			liquid media	MGIT	MGIT960	5	R	WHO_current	liquid media
site.00.subj.BE-230.lab.14MY1932.iso.1	Belgium	PRJEB25999	ERS2401075	ERX2535613	ERR2516397		liquid media	MGIT	MGIT960	WHO	S	WHO_past							liquid media	MGIT	MGIT960	WHO	S	WHO_past																			liquid media	MGIT	MGIT960	5	S	WHO_current	liquid media
site.00.subj.BE-231.lab.14MY2137.iso.1	Belgium	PRJEB25999	ERS2400892	ERX2535430	ERR2516214		liquid media	MGIT	MGIT960	WHO	S	WHO_past							liquid media	MGIT	MGIT960	WHO	S	WHO_past																			liquid media	MGIT	MGIT960	5	S	WHO_current	liquid media
site.00.subj.BE-232.lab.15MY0145.iso.1	Belgium	PRJEB25999	ERS2400870	ERX2535408	ERR2516192		liquid media	MGIT	MGIT960	WHO	S	WHO_past							liquid media	MGIT	MGIT960	WHO	S	WHO_past																			liquid media	MGIT	MGIT960	5	S	WHO_current	liquid media
site.00.subj.BE-233.lab.15MY0479.iso.1	Belgium	PRJEB25999	ERS2401067	ERX2535605	ERR2516389		liquid media	MGIT	MGIT960	WHO	S	WHO_past							liquid media	MGIT	MGIT960	WHO	S	WHO_past																			liquid media	MGIT	MGIT960	5	S	WHO_current	liquid media
site.00.subj.BE-24.lab.08MY0891.iso.1	Belgium	PRJEB25999	ERS2400944	ERX2535482	ERR2516266		liquid media	MGIT	MGIT960	WHO	S	WHO_past							liquid media	MGIT	MGIT960	WHO	R	WHO_past																			liquid media	MGIT	MGIT960	5	R	WHO_current	liquid media
site.00.subj.BE-25.lab.08MY1089.iso.1	Belgium	PRJEB25999	ERS2400934	ERX2535472	ERR2516256		liquid media	MGIT	MGIT960	WHO	R	WHO_past							liquid media	MGIT	MGIT960	WHO	S	WHO_past																			liquid media	MGIT	MGIT960	5	R	WHO_current	liquid media
site.00.subj.BE-26.lab.08MY1150.iso.1	Belgium	PRJEB25999	ERS2400975	ERX2535513	ERR2516297		liquid media	MGIT	MGIT960	WHO	S	WHO_past																															liquid media	MGIT	MGIT960	5	R	WHO_current	liquid media
site.00.subj.BE-27.lab.08MY1353.iso.1	Belgium	PRJEB25999	ERS2400868	ERX2535406	ERR2516190		liquid media	MGIT	MGIT960	WHO	S	WHO_past																															liquid media	MGIT	MGIT960	5	S	WHO_current	liquid media
site.00.subj.BE-28.lab.08MY1454.iso.1	Belgium	PRJEB25999	ERS2400960	ERX2535498	ERR2516282		liquid media	MGIT	MGIT960	WHO	R	WHO_past							liquid media	MGIT	MGIT960	WHO	R	WHO_past																			liquid media	MGIT	MGIT960	5	R	WHO_current	liquid media
site.00.subj.BE-29.lab.08MY1520.iso.1	Belgium	PRJEB25999	ERS2401077	ERX2535615	ERR2516399		liquid media	MGIT	MGIT960	WHO	R	WHO_past							liquid media	MGIT	MGIT960	WHO	R	WHO_past																			liquid media	MGIT	MGIT960	5	R	WHO_current	liquid media
site.00.subj.BE-3.lab.07MY0066.iso.1	Belgium	PRJEB25999	ERS2401068	ERX2535606	ERR2516390		liquid media	MGIT	MGIT960	WHO	S	WHO_past																															liquid media	MGIT	MGIT960	5	R	WHO_current	liquid media
site.00.subj.BE-30.lab.08MY1539.iso.1	Belgium	PRJEB25999	ERS2400860	ERX2535398	ERR2516182																																						liquid media	MGIT	MGIT960	5	S	WHO_current	liquid media
site.00.subj.BE-31.lab.08MY1581.iso.1	Belgium	PRJEB25999	ERS2400887	ERX2535425	ERR2516209		liquid media	MGIT	MGIT960	WHO	R	WHO_past							liquid media	MGIT	MGIT960	WHO	S	WHO_past																			liquid media	MGIT	MGIT960	5	R	WHO_current	liquid media
site.00.subj.BE-32.lab.08MY1602.iso.1	Belgium	PRJEB25999	ERS2401069	ERX2535607	ERR2516391		liquid media	MGIT	MGIT960	WHO	R	WHO_past							liquid media	MGIT	MGIT960	WHO	R	WHO_past																			liquid media	MGIT	MGIT960	5	R	WHO_current	liquid media
site.00.subj.BE-33.lab.09MY0069.iso.1	Belgium	PRJEB25999	ERS2400929	ERX2535467	ERR2516251		liquid media	MGIT	MGIT960	WHO	R	WHO_past							liquid media	MGIT	MGIT960	WHO	S	WHO_past																			liquid media	MGIT	MGIT960	5	R	WHO_current	liquid media
site.00.subj.BE-34.lab.09MY0190.iso.1	Belgium	PRJEB25999	ERS2400864	ERX2535402	ERR2516186		liquid media	MGIT	MGIT960	WHO	R	WHO_past																															liquid media	MGIT	MGIT960	5	R	WHO_current	liquid media
site.00.subj.BE-35.lab.09MY0391.iso.1	Belgium	PRJEB25999	ERS2400963	ERX2535501	ERR2516285		liquid media	MGIT	MGIT960	WHO	R	WHO_past							liquid media	MGIT	MGIT960	WHO	S	WHO_past																			liquid media	MGIT	MGIT960	5	R	WHO_current	liquid media
site.00.subj.BE-36.lab.09MY0426.iso.1	Belgium	PRJEB25999	ERS2401045	ERX2535583	ERR2516367		liquid media	MGIT	MGIT960	WHO	S	WHO_past																															liquid media	MGIT	MGIT960	5	R	WHO_current	liquid media
site.00.subj.BE-37.lab.09MY0467.iso.1	Belgium	PRJEB25999	ERS2400904	ERX2535442	ERR2516226		liquid media	MGIT	MGIT960	WHO	S	WHO_past																															liquid media	MGIT	MGIT960	5	R	WHO_current	liquid media
site.00.subj.BE-38.lab.09MY0471.iso.1	Belgium	PRJEB25999	ERS2400958	ERX2535496	ERR2516280																																						liquid media	MGIT	MGIT960	5	R	WHO_current	liquid media
site.00.subj.BE-39.lab.09MY1304.iso.1	Belgium	PRJEB25999	ERS2401034	ERX2535572	ERR2516356		liquid media	MGIT	MGIT960	WHO	S	WHO_past							liquid media	MGIT	MGIT960	WHO	S	WHO_past																			liquid media	MGIT	MGIT960	5	S	WHO_current	liquid media
site.00.subj.BE-4.lab.07MY0277.iso.1	Belgium	PRJEB25999	ERS2401022	ERX2535560	ERR2516344		liquid media	MGIT	MGIT960	WHO	S	WHO_past																															liquid media	MGIT	MGIT960	5	R	WHO_current	liquid media
site.00.subj.BE-40.lab.10MY0917.iso.1	Belgium	PRJEB25999	ERS2400845	ERX2535383	ERR2516167		liquid media	MGIT	MGIT960	WHO	R	WHO_past							liquid media	MGIT	MGIT960	WHO	S	WHO_past																			liquid media	MGIT	MGIT960	5	R	WHO_current	liquid media
site.00.subj.BE-41.lab.10MY0992.iso.1	Belgium	PRJEB25999	ERS2400941	ERX2535479	ERR2516263		liquid media	MGIT	MGIT960	WHO	S	WHO_past							liquid media	MGIT	MGIT960	WHO	S	WHO_past																			liquid media	MGIT	MGIT960	5	S	WHO_current	liquid media
site.00.subj.BE-42.lab.10MY1099.iso.1	Belgium	PRJEB25999	ERS2400855	ERX2535393	ERR2516177		liquid media	MGIT	MGIT960	WHO	S	WHO_past							liquid media	MGIT	MGIT960	WHO	S	WHO_past																			liquid media	MGIT	MGIT960	5	R	WHO_current	liquid media
site.00.subj.BE-43.lab.10MY1172.iso.1	Belgium	PRJEB25999	ERS2400930	ERX2535468	ERR2516252		liquid media	MGIT	MGIT960	WHO	R	WHO_past							liquid media	MGIT	MGIT960	WHO	S	WHO_past																			liquid media	MGIT	MGIT960	5	S	WHO_current	liquid media
site.00.subj.BE-44.lab.10MY1264.iso.1	Belgium	PRJEB25999	ERS2401055	ERX2535593	ERR2516377		liquid media	MGIT	MGIT960	WHO	S	WHO_past							liquid media	MGIT	MGIT960	WHO	S	WHO_past																			liquid media	MGIT	MGIT960	5	S	WHO_current	liquid media
site.00.subj.BE-45.lab.11MY0210.iso.1	Belgium	PRJEB25999	ERS2400981	ERX2535519	ERR2516303		liquid media	MGIT	MGIT960	WHO	S	WHO_past							liquid media	MGIT	MGIT960	WHO	S	WHO_past																			liquid media	MGIT	MGIT960	5	S	WHO_current	liquid media
site.00.subj.BE-46.lab.11MY0214.iso.1	Belgium	PRJEB25999	ERS2401051	ERX2535589	ERR2516373		liquid media	MGIT	MGIT960	WHO	S	WHO_past							liquid media	MGIT	MGIT960	WHO	S	WHO_past																			liquid media	MGIT	MGIT960	5	R	WHO_current	liquid media
site.00.subj.BE-47.lab.11MY0284.iso.1	Belgium	PRJEB25999	ERS2400876	ERX2535414	ERR2516198		liquid media	MGIT	MGIT960	WHO	S	WHO_past							liquid media	MGIT	MGIT960	WHO	S	WHO_past																			liquid media	MGIT	MGIT960	5	R	WHO_current	liquid media
site.00.subj.BE-48.lab.11MY0596.iso.1	Belgium	PRJEB25999	ERS2401060	ERX2535598	ERR2516382		liquid media	MGIT	MGIT960	WHO	S	WHO_past																															liquid media	MGIT	MGIT960	5	R	WHO_current	liquid media
site.00.subj.BE-49.lab.11MY0618.iso.1	Belgium	PRJEB25999	ERS2400859	ERX2535397	ERR2516181		liquid media	MGIT	MGIT960	WHO	R	WHO_past							liquid media	MGIT	MGIT960	WHO	R	WHO_past																			liquid media	MGIT	MGIT960	5	R	WHO_current	liquid media
site.00.subj.BE-5.lab.07MY0402.iso.1	Belgium	PRJEB25999	ERS2400969	ERX2535507	ERR2516291		liquid media	MGIT	MGIT960	WHO	R	WHO_past							liquid media	MGIT	MGIT960	WHO	S	WHO_past																			liquid media	MGIT	MGIT960	5	R	WHO_current	liquid media
site.00.subj.BE-50.lab.11MY0630.iso.1	Belgium	PRJEB25999	ERS2401039	ERX2535577	ERR2516361		liquid media	MGIT	MGIT960	WHO	S	WHO_past																															liquid media	MGIT	MGIT960	5	S	WHO_current	liquid media
site.00.subj.BE-51.lab.11MY0673.iso.1	Belgium	PRJEB25999	ERS2400979	ERX2535517	ERR2516301		liquid media	MGIT	MGIT960	WHO	S	WHO_past																															liquid media	MGIT	MGIT960	5	S	WHO_current	liquid media
site.00.subj.BE-52.lab.11MY1029.iso.1	Belgium	PRJEB25999	ERS2400932	ERX2535470	ERR2516254		liquid media	MGIT	MGIT960	WHO	S	WHO_past							liquid media	MGIT	MGIT960	WHO	S	WHO_past																			liquid media	MGIT	MGIT960	5	S	WHO_current	liquid media
site.00.subj.BE-53.lab.11MY1044.iso.1	Belgium	PRJEB25999	ERS2401011	ERX2535549	ERR2516333		liquid media	MGIT	MGIT960	WHO	S	WHO_past							liquid media	MGIT	MGIT960	WHO	S	WHO_past																			liquid media	MGIT	MGIT960	5	R	WHO_current	liquid media
site.00.subj.BE-54.lab.11MY1117.iso.1	Belgium	PRJEB25999	ERS2401053	ERX2535591	ERR2516375		liquid media	MGIT	MGIT960	WHO	S	WHO_past							liquid media	MGIT	MGIT960	WHO	S	WHO_past																			liquid media	MGIT	MGIT960	5	R	WHO_current	liquid media
site.00.subj.BE-55.lab.11MY1339.iso.1	Belgium	PRJEB25999	ERS2401030	ERX2535568	ERR2516352		liquid media	MGIT	MGIT960	WHO	R	WHO_past							liquid media	MGIT	MGIT960	WHO	R	WHO_past																			liquid media	MGIT	MGIT960	5	R	WHO_current	liquid media
site.00.subj.BE-56.lab.11MY1719.iso.1	Belgium	PRJEB25999	ERS2400967	ERX2535505	ERR2516289		liquid media	MGIT	MGIT960	WHO	S	WHO_past							liquid media	MGIT	MGIT960	WHO	R	WHO_past																			liquid media	MGIT	MGIT960	5	S	WHO_current	liquid media
site.00.subj.BE-57.lab.11MY1724.iso.1	Belgium	PRJEB25999	ERS2400980	ERX2535518	ERR2516302		liquid media	MGIT	MGIT960	WHO	S	WHO_past							liquid media	MGIT	MGIT960	WHO	R	WHO_past																			liquid media	MGIT	MGIT960	5	R	WHO_current	liquid media
site.00.subj.BE-58.lab.11MY1855.iso.1	Belgium	PRJEB25999	ERS2400884	ERX2535422	ERR2516206		liquid media	MGIT	MGIT960	WHO	S	WHO_past							liquid media	MGIT	MGIT960	WHO	R	WHO_past																			liquid media	MGIT	MGIT960	5	R	WHO_current	liquid media
site.00.subj.BE-59.lab.12MY0093.iso.1	Belgium	PRJEB25999	ERS2400965	ERX2535503	ERR2516287		liquid media	MGIT	MGIT960	WHO	S	WHO_past							liquid media	MGIT	MGIT960	WHO	R	WHO_past																			liquid media	MGIT	MGIT960	5	R	WHO_current	liquid media
site.00.subj.BE-6.lab.07MY0662.iso.1	Belgium	PRJEB25999	ERS2400854	ERX2535392	ERR2516176		liquid media	MGIT	MGIT960	WHO	S	WHO_past																															liquid media	MGIT	MGIT960	5	R	WHO_current	liquid media
site.00.subj.BE-60.lab.12MY0223.iso.1	Belgium	PRJEB25999	ERS2401035	ERX2535573	ERR2516357		liquid media	MGIT	MGIT960	WHO	S	WHO_past							liquid media	MGIT	MGIT960	WHO	S	WHO_past																			liquid media	MGIT	MGIT960	5	S	WHO_current	liquid media
site.00.subj.BE-61.lab.12MY0258.iso.1	Belgium	PRJEB25999	ERS2400952	ERX2535490	ERR2516274		liquid media	MGIT	MGIT960	WHO	S	WHO_past							liquid media	MGIT	MGIT960	WHO	S	WHO_past																			liquid media	MGIT	MGIT960	5	S	WHO_current	liquid media
site.00.subj.BE-62.lab.12MY0570.iso.1	Belgium	PRJEB25999	ERS2400948	ERX2535486	ERR2516270		liquid media	MGIT	MGIT960	WHO	R	WHO_past							liquid media	MGIT	MGIT960	WHO	R	WHO_past																			liquid media	MGIT	MGIT960	5	R	WHO_current	liquid media
site.00.subj.BE-63.lab.12MY0988.iso.1	Belgium	PRJEB25999	ERS2400973	ERX2535511	ERR2516295		liquid media	MGIT	MGIT960	WHO	S	WHO_past							liquid media	MGIT	MGIT960	WHO	S	WHO_past																			liquid media	MGIT	MGIT960	5	S	WHO_current	liquid media
site.00.subj.BE-64.lab.12MY1124.iso.1	Belgium	PRJEB25999	ERS2401070	ERX2535608	ERR2516392		liquid media	MGIT	MGIT960	WHO	S	WHO_past							liquid media	MGIT	MGIT960	WHO	S	WHO_past																			liquid media	MGIT	MGIT960	5	S	WHO_current	liquid media
site.00.subj.BE-65.lab.12MY1157.iso.1	Belgium	PRJEB25999	ERS2401042	ERX2535580	ERR2516364		liquid media	MGIT	MGIT960	WHO	R	WHO_past							liquid media	MGIT	MGIT960	WHO	R	WHO_past																			liquid media	MGIT	MGIT960	5	R	WHO_current	liquid media
site.00.subj.BE-66.lab.12MY1287.iso.1	Belgium	PRJEB25999	ERS2400939	ERX2535477	ERR2516261		liquid media	MGIT	MGIT960	WHO	S	WHO_past							liquid media	MGIT	MGIT960	WHO	S	WHO_past																			liquid media	MGIT	MGIT960	5	R	WHO_current	liquid media
site.00.subj.BE-67.lab.12MY1475.iso.1	Belgium	PRJEB25999	ERS2401025	ERX2535563	ERR2516347		liquid media	MGIT	MGIT960	WHO	S	WHO_past							liquid media	MGIT	MGIT960	WHO	S	WHO_past																			liquid media	MGIT	MGIT960	5	S	WHO_current	liquid media
site.00.subj.BE-68.lab.12MY1487.iso.1	Belgium	PRJEB25999	ERS2401043	ERX2535581	ERR2516365		liquid media	MGIT	MGIT960	WHO	S	WHO_past							liquid media	MGIT	MGIT960	WHO	S	WHO_past																			liquid media	MGIT	MGIT960	5	S	WHO_current	liquid media
site.00.subj.BE-69.lab.12MY1616.iso.1	Belgium	PRJEB25999	ERS2400935	ERX2535473	ERR2516257		liquid media	MGIT	MGIT960	WHO	S	WHO_past							liquid media	MGIT	MGIT960	WHO	S	WHO_past																			liquid media	MGIT	MGIT960	5	R	WHO_current	liquid media
site.00.subj.BE-7.lab.07MY0775.iso.1	Belgium	PRJEB25999	ERS2400998	ERX2535536	ERR2516320		liquid media	MGIT	MGIT960	WHO	S	WHO_past																															liquid media	MGIT	MGIT960	5	R	WHO_current	liquid media
site.00.subj.BE-70.lab.12MY1730.iso.1	Belgium	PRJEB25999	ERS2401027	ERX2535565	ERR2516349		liquid media	MGIT	MGIT960	WHO	S	WHO_past							liquid media	MGIT	MGIT960	WHO	S	WHO_past																			liquid media	MGIT	MGIT960	5	R	WHO_current	liquid media
site.00.subj.BE-71.lab.12MY1752.iso.1	Belgium	PRJEB25999	ERS2400844	ERX2535382	ERR2516166		liquid media	MGIT	MGIT960	WHO	S	WHO_past							liquid media	MGIT	MGIT960	WHO	S	WHO_past																			liquid media	MGIT	MGIT960	5	R	WHO_current	liquid media
site.00.subj.BE-72.lab.12MY1761.iso.1	Belgium	PRJEB25999	ERS2400964	ERX2535502	ERR2516286		liquid media	MGIT	MGIT960	WHO	S	WHO_past							liquid media	MGIT	MGIT960	WHO	S	WHO_past																			liquid media	MGIT	MGIT960	5	R	WHO_current	liquid media
site.00.subj.BE-73.lab.12MY1792.iso.1	Belgium	PRJEB25999	ERS2400853	ERX2535391	ERR2516175		liquid media	MGIT	MGIT960	WHO	S	WHO_past							liquid media	MGIT	MGIT960	WHO	S	WHO_past																			liquid media	MGIT	MGIT960	5	S	WHO_current	liquid media
site.00.subj.BE-74.lab.13MY0048.iso.1	Belgium	PRJEB25999	ERS2400959	ERX2535497	ERR2516281		liquid media	MGIT	MGIT960	WHO	S	WHO_past							liquid media	MGIT	MGIT960	WHO	S	WHO_past																			liquid media	MGIT	MGIT960	5	R	WHO_current	liquid media
site.00.subj.BE-75.lab.13MY0049.iso.1	Belgium	PRJEB25999	ERS2400986	ERX2535524	ERR2516308		liquid media	MGIT	MGIT960	WHO	S	WHO_past							liquid media	MGIT	MGIT960	WHO	S	WHO_past																			liquid media	MGIT	MGIT960	5	R	WHO_current	liquid media
site.00.subj.BE-76.lab.13MY0159.iso.1	Belgium	PRJEB25999	ERS2401023	ERX2535561	ERR2516345		liquid media	MGIT	MGIT960	WHO	S	WHO_past							liquid media	MGIT	MGIT960	WHO	S	WHO_past																			liquid media	MGIT	MGIT960	5	S	WHO_current	liquid media
site.00.subj.BE-77.lab.13MY0161.iso.1	Belgium	PRJEB25999	ERS2400923	ERX2535461	ERR2516245		liquid media	MGIT	MGIT960	WHO	S	WHO_past							liquid media	MGIT	MGIT960	WHO	S	WHO_past																			liquid media	MGIT	MGIT960	5	R	WHO_current	liquid media
site.00.subj.BE-78.lab.13MY0200.iso.1	Belgium	PRJEB25999	ERS2401014	ERX2535552	ERR2516336		liquid media	MGIT	MGIT960	WHO	S	WHO_past							liquid media	MGIT	MGIT960	WHO	S	WHO_past																			liquid media	MGIT	MGIT960	5	R	WHO_current	liquid media
site.00.subj.BE-79.lab.13MY0292.iso.1	Belgium	PRJEB25999	ERS2401029	ERX2535567	ERR2516351		liquid media	MGIT	MGIT960	WHO	S	WHO_past							liquid media	MGIT	MGIT960	WHO	S	WHO_past																			liquid media	MGIT	MGIT960	5	S	WHO_current	liquid media
site.00.subj.BE-8.lab.07MY0787.iso.1	Belgium	PRJEB25999	ERS2400927	ERX2535465	ERR2516249		liquid media	MGIT	MGIT960	WHO	S	WHO_past																															liquid media	MGIT	MGIT960	5	R	WHO_current	liquid media
site.00.subj.BE-80.lab.13MY0319.iso.1	Belgium	PRJEB25999	ERS2400881	ERX2535419	ERR2516203		liquid media	MGIT	MGIT960	WHO	R	WHO_past							liquid media	MGIT	MGIT960	WHO	R	WHO_past																			liquid media	MGIT	MGIT960	5	S	WHO_current	liquid media
site.00.subj.BE-81.lab.13MY0442.iso.1	Belgium	PRJEB25999	ERS2400999	ERX2535537	ERR2516321																																						liquid media	MGIT	MGIT960	5	S	WHO_current	liquid media
site.00.subj.BE-82.lab.13MY0448.iso.1	Belgium	PRJEB25999	ERS2401012	ERX2535550	ERR2516334																																						liquid media	MGIT	MGIT960	5	S	WHO_current	liquid media
site.00.subj.BE-83.lab.13MY0452.iso.1	Belgium	PRJEB25999	ERS2400848	ERX2535386	ERR2516170																																						liquid media	MGIT	MGIT960	5	S	WHO_current	liquid media
site.00.subj.BE-84.lab.13MY0462.iso.1	Belgium	PRJEB25999	ERS2400961	ERX2535499	ERR2516283																																						liquid media	MGIT	MGIT960	5	S	WHO_current	liquid media
site.00.subj.BE-85.lab.13MY0475.iso.1	Belgium	PRJEB25999	ERS2401033	ERX2535571	ERR2516355																																						liquid media	MGIT	MGIT960	5	S	WHO_current	liquid media
site.00.subj.BE-86.lab.13MY0493.iso.1	Belgium	PRJEB25999	ERS2400917	ERX2535455	ERR2516239		liquid media	MGIT	MGIT960	WHO	S	WHO_past							liquid media	MGIT	MGIT960	WHO	S	WHO_past																			liquid media	MGIT	MGIT960	5	R	WHO_current	liquid media
site.00.subj.BE-87.lab.13MY0494.iso.1	Belgium	PRJEB25999	ERS2400891	ERX2535429	ERR2516213		liquid media	MGIT	MGIT960	WHO	S	WHO_past							liquid media	MGIT	MGIT960	WHO	S	WHO_past																			liquid media	MGIT	MGIT960	5	R	WHO_current	liquid media
site.00.subj.BE-88.lab.13MY0512.iso.1	Belgium	PRJEB25999	ERS2400955	ERX2535493	ERR2516277																																						liquid media	MGIT	MGIT960	5	S	WHO_current	liquid media
site.00.subj.BE-89.lab.13MY0515.iso.1	Belgium	PRJEB25999	ERS2401015	ERX2535553	ERR2516337																																						liquid media	MGIT	MGIT960	5	S	WHO_current	liquid media
site.00.subj.BE-9.lab.07MY0788.iso.1	Belgium	PRJEB25999	ERS2401037	ERX2535575	ERR2516359		liquid media	MGIT	MGIT960	WHO	R	WHO_past																															liquid media	MGIT	MGIT960	5	R	WHO_current	liquid media
site.00.subj.BE-90.lab.13MY0518.iso.1	Belgium	PRJEB25999	ERS2400911	ERX2535449	ERR2516233																																						liquid media	MGIT	MGIT960	5	S	WHO_current	liquid media
site.00.subj.BE-91.lab.13MY0526.iso.1	Belgium	PRJEB25999	ERS2400878	ERX2535416	ERR2516200																																						liquid media	MGIT	MGIT960	5	S	WHO_current	liquid media
site.00.subj.BE-92.lab.13MY0531.iso.1	Belgium	PRJEB25999	ERS2400970	ERX2535508	ERR2516292																																						liquid media	MGIT	MGIT960	5	S	WHO_current	liquid media
site.00.subj.BE-93.lab.13MY0537.iso.1	Belgium	PRJEB25999	ERS2401071	ERX2535609	ERR2516393																																						liquid media	MGIT	MGIT960	5	S	WHO_current	liquid media
site.00.subj.BE-94.lab.13MY0539.iso.1	Belgium	PRJEB25999	ERS2400867	ERX2535405	ERR2516189																																						liquid media	MGIT	MGIT960	5	S	WHO_current	liquid media
site.00.subj.BE-95.lab.13MY0570.iso.1	Belgium	PRJEB25999	ERS2400873	ERX2535411	ERR2516195																																						liquid media	MGIT	MGIT960	5	S	WHO_current	liquid media
site.00.subj.BE-96.lab.13MY0573.iso.1	Belgium	PRJEB25999	ERS2400847	ERX2535385	ERR2516169																																						liquid media	MGIT	MGIT960	5	S	WHO_current	liquid media
site.00.subj.BE-97.lab.13MY0577.iso.1	Belgium	PRJEB25999	ERS2401004	ERX2535542	ERR2516326																																						liquid media	MGIT	MGIT960	5	S	WHO_current	liquid media
site.00.subj.BE-98.lab.13MY0578.iso.1	Belgium	PRJEB25999	ERS2401041	ERX2535579	ERR2516363																																						liquid media	MGIT	MGIT960	5	S	WHO_current	liquid media
site.00.subj.BE-99.lab.13MY0586.iso.1	Belgium	PRJEB25999	ERS2400893	ERX2535431	ERR2516215																																						liquid media	MGIT	MGIT960	5	S	WHO_current	liquid media
site.00.subj.ES_FE01.lab.FE01.iso.1	Spain	PRJEB25998	ERS2400830	ERX2535368	ERR2516152																																						liquid media	MGIT	MGIT960	5	S	WHO_current	liquid media
site.00.subj.ES_FE03.lab.FE03.iso.1	Spain	PRJEB25998	ERS2400802	ERX2535340	ERR2516124																																						liquid media	MGIT	MGIT960	5	S	WHO_current	liquid media
site.00.subj.ES_FE05.lab.FE05.iso.1	Spain	PRJEB25998	ERS2400838	ERX2535376	ERR2516160																																						liquid media	MGIT	MGIT960	5	S	WHO_current	liquid media
site.00.subj.ES_FE14.lab.FE14.iso.1	Spain	PRJEB25998	ERS2400823	ERX2535361	ERR2516145																																						liquid media	MGIT	MGIT960	5	S	WHO_current	liquid media
site.00.subj.ES_FE20.lab.FE20.iso.1	Spain	PRJEB25998	ERS2400821	ERX2535359	ERR2516143																																						liquid media	MGIT	MGIT960	5	S	WHO_current	liquid media
site.00.subj.ES_FE21.lab.FE21.iso.1	Spain	PRJEB25998	ERS2400789	ERX2535327	ERR2516111																																						liquid media	MGIT	MGIT960	5	S	WHO_current	liquid media
site.00.subj.ES_FE23.lab.FE23.iso.1	Spain	PRJEB25998	ERS2400803	ERX2535341	ERR2516125																																						liquid media	MGIT	MGIT960	5	S	WHO_current	liquid media
site.00.subj.ES_FE24.lab.FE24.iso.1	Spain	PRJEB25998	ERS2400816	ERX2535354	ERR2516138																																						liquid media	MGIT	MGIT960	5	R	WHO_current	liquid media
site.00.subj.ES_FE27.lab.FE27.iso.1	Spain	PRJEB25998	ERS2400825	ERX2535363	ERR2516147																																						liquid media	MGIT	MGIT960	5	S	WHO_current	liquid media
site.00.subj.ES_FE28.lab.FE28.iso.1	Spain	PRJEB25998	ERS2400836	ERX2535374	ERR2516158																																						liquid media	MGIT	MGIT960	5	S	WHO_current	liquid media
site.00.subj.ES_FE29.lab.FE29.iso.1	Spain	PRJEB25998	ERS2400813	ERX2535351	ERR2516135																																						liquid media	MGIT	MGIT960	5	S	WHO_current	liquid media
site.00.subj.ES_FE34.lab.FE34.iso.1	Spain	PRJEB25998	ERS2400814	ERX2535352	ERR2516136																																						liquid media	MGIT	MGIT960	5	R	WHO_current	liquid media
site.00.subj.ES_FE36.lab.FE36.iso.1	Spain	PRJEB25998	ERS2400839	ERX2535377	ERR2516161																																						liquid media	MGIT	MGIT960	5	R	WHO_current	liquid media
site.00.subj.ES_FE37.lab.FE37.iso.1	Spain	PRJEB25998	ERS2400829	ERX2535367	ERR2516151																																						liquid media	MGIT	MGIT960	5	R	WHO_current	liquid media
site.00.subj.ES_FE40.lab.FE40.iso.1	Spain	PRJEB25998	ERS2400800	ERX2535338	ERR2516122																																						liquid media	MGIT	MGIT960	5	S	WHO_current	liquid media
site.00.subj.ES_FE41.lab.FE41.iso.1	Spain	PRJEB25998	ERS2400810	ERX2535348	ERR2516132																																						liquid media	MGIT	MGIT960	5	S	WHO_current	liquid media
site.00.subj.ES_G139.lab.G139.iso.1	Spain	PRJEB25998	ERS2400781	ERX2535319	ERR2516103																																						liquid media	MGIT	MGIT960	5	S	WHO_current	liquid media
site.00.subj.ES_G142.lab.G142.iso.1	Spain	PRJEB25998	ERS2400833	ERX2535371	ERR2516155																																						liquid media	MGIT	MGIT960	5	S	WHO_current	liquid media
site.00.subj.ES_G143.lab.G143.iso.1	Spain	PRJEB25998	ERS2400801	ERX2535339	ERR2516123																																						liquid media	MGIT	MGIT960	5	S	WHO_current	liquid media
site.00.subj.ES_G179.lab.G179.iso.1	Spain	PRJEB25998	ERS2400831	ERX2535369	ERR2516153																																						liquid media	MGIT	MGIT960	5	S	WHO_current	liquid media
site.00.subj.ES_G180M.lab.G180M.iso.1	Spain	PRJEB25998	ERS2400819	ERX2535357	ERR2516141																																						liquid media	MGIT	MGIT960	5	S	WHO_current	liquid media
site.00.subj.ES_G182.lab.G182.iso.1	Spain	PRJEB25998	ERS2400822	ERX2535360	ERR2516144																																						liquid media	MGIT	MGIT960	5	S	WHO_current	liquid media
site.00.subj.ES_G183.lab.G183.iso.1	Spain	PRJEB25998	ERS2400799	ERX2535337	ERR2516121																																						liquid media	MGIT	MGIT960	5	S	WHO_current	liquid media
site.00.subj.ES_G186.lab.G186.iso.1	Spain	PRJEB25998	ERS2400795	ERX2535333	ERR2516117																																						liquid media	MGIT	MGIT960	5	S	WHO_current	liquid media
site.00.subj.ES_G188.lab.G188.iso.1	Spain	PRJEB25998	ERS2400780	ERX2535318	ERR2516102																																						liquid media	MGIT	MGIT960	5	S	WHO_current	liquid media
site.00.subj.ES_G190.lab.G190.iso.1	Spain	PRJEB25998	ERS2400783	ERX2535321	ERR2516105																																						liquid media	MGIT	MGIT960	5	S	WHO_current	liquid media
site.00.subj.ES_G191.lab.G191.iso.1	Spain	PRJEB25998	ERS2400804	ERX2535342	ERR2516126																																						liquid media	MGIT	MGIT960	5	S	WHO_current	liquid media
site.00.subj.ES_G192.lab.G192.iso.1	Spain	PRJEB25998	ERS2400788	ERX2535326	ERR2516110																																						liquid media	MGIT	MGIT960	5	S	WHO_current	liquid media
site.00.subj.ES_G195.lab.G195.iso.1	Spain	PRJEB25998	ERS2400808	ERX2535346	ERR2516130																																						liquid media	MGIT	MGIT960	5	S	WHO_current	liquid media
site.00.subj.ES_G196.lab.G196.iso.1	Spain	PRJEB25998	ERS2400842	ERX2535380	ERR2516164																																						liquid media	MGIT	MGIT960	5	S	WHO_current	liquid media
site.00.subj.ES_G200.lab.G200.iso.1	Spain	PRJEB25998	ERS2400824	ERX2535362	ERR2516146																																						liquid media	MGIT	MGIT960	5	S	WHO_current	liquid media
site.00.subj.ES_G201.lab.G201.iso.1	Spain	PRJEB25998	ERS2400826	ERX2535364	ERR2516148																																						liquid media	MGIT	MGIT960	5	S	WHO_current	liquid media
site.00.subj.ES_G202.lab.G202.iso.1	Spain	PRJEB25998	ERS2400811	ERX2535349	ERR2516133																																						liquid media	MGIT	MGIT960	5	S	WHO_current	liquid media
site.00.subj.ES_G204.lab.G204.iso.1	Spain	PRJEB25998	ERS2400820	ERX2535358	ERR2516142																																						liquid media	MGIT	MGIT960	5	S	WHO_current	liquid media
site.00.subj.ES_G205.lab.G205.iso.1	Spain	PRJEB25998	ERS2400835	ERX2535373	ERR2516157																																						liquid media	MGIT	MGIT960	5	S	WHO_current	liquid media
site.00.subj.ES_G208.lab.G208.iso.1	Spain	PRJEB25998	ERS2400797	ERX2535335	ERR2516119																																						liquid media	MGIT	MGIT960	5	S	WHO_current	liquid media
site.00.subj.ES_G209.lab.G209.iso.1	Spain	PRJEB25998	ERS2400818	ERX2535356	ERR2516140																																						liquid media	MGIT	MGIT960	5	S	WHO_current	liquid media
site.00.subj.ES_G322.lab.G322.iso.1	Spain	PRJEB25998	ERS2400841	ERX2535379	ERR2516163																																						liquid media	MGIT	MGIT960	5	S	WHO_current	liquid media
site.00.subj.ES_G323.lab.G323.iso.1	Spain	PRJEB25998	ERS2400837	ERX2535375	ERR2516159																																						liquid media	MGIT	MGIT960	5	S	WHO_current	liquid media
site.00.subj.ES_G338.lab.G338.iso.1	Spain	PRJEB25998	ERS2400791	ERX2535329	ERR2516113																																						liquid media	MGIT	MGIT960	5	S	WHO_current	liquid media
site.00.subj.ES_G348.lab.G348.iso.1	Spain	PRJEB25998	ERS2400806	ERX2535344	ERR2516128																																						liquid media	MGIT	MGIT960	5	S	WHO_current	liquid media
site.00.subj.ES_G350.lab.G350.iso.1	Spain	PRJEB25998	ERS2400790	ERX2535328	ERR2516112																																						liquid media	MGIT	MGIT960	5	S	WHO_current	liquid media
site.00.subj.ES_G356.lab.G356.iso.1	Spain	PRJEB25998	ERS2400815	ERX2535353	ERR2516137																																						liquid media	MGIT	MGIT960	5	S	WHO_current	liquid media
site.00.subj.ES_G357.lab.G357.iso.1	Spain	PRJEB25998	ERS2400828	ERX2535366	ERR2516150																																						liquid media	MGIT	MGIT960	5	S	WHO_current	liquid media
site.00.subj.ES_G358.lab.G358.iso.1	Spain	PRJEB25998	ERS2400796	ERX2535334	ERR2516118																																						liquid media	MGIT	MGIT960	5	S	WHO_current	liquid media
site.00.subj.ES_G594.lab.G594.iso.1	Spain	PRJEB25998	ERS2400817	ERX2535355	ERR2516139																																						liquid media	MGIT	MGIT960	5	S	WHO_current	liquid media
site.00.subj.ES_G621.lab.G621.iso.1	Spain	PRJEB25998	ERS2400787	ERX2535325	ERR2516109																																						liquid media	MGIT	MGIT960	5	S	WHO_current	liquid media
site.00.subj.ES_G623.lab.G623.iso.1	Spain	PRJEB25998	ERS2400827	ERX2535365	ERR2516149																																						liquid media	MGIT	MGIT960	5	S	WHO_current	liquid media
site.00.subj.ES_G627.lab.G627.iso.1	Spain	PRJEB25998	ERS2400843	ERX2535381	ERR2516165																																						liquid media	MGIT	MGIT960	5	S	WHO_current	liquid media
site.00.subj.ES_G630.lab.G630.iso.1	Spain	PRJEB25998	ERS2400794	ERX2535332	ERR2516116																																						liquid media	MGIT	MGIT960	5	S	WHO_current	liquid media
site.00.subj.ES_G634.lab.G634.iso.1	Spain	PRJEB25998	ERS2400793	ERX2535331	ERR2516115																																						liquid media	MGIT	MGIT960	5	S	WHO_current	liquid media
site.00.subj.ES_G637.lab.G637.iso.1	Spain	PRJEB25998	ERS2400792	ERX2535330	ERR2516114																																						liquid media	MGIT	MGIT960	5	S	WHO_current	liquid media
site.00.subj.ES_G641.lab.G641.iso.1	Spain	PRJEB25998	ERS2400782	ERX2535320	ERR2516104																																						liquid media	MGIT	MGIT960	5	S	WHO_current	liquid media
site.00.subj.ES_G644.lab.G644.iso.1	Spain	PRJEB25998	ERS2400798	ERX2535336	ERR2516120																																						liquid media	MGIT	MGIT960	5	S	WHO_current	liquid media
site.00.subj.ES_G701.lab.G701.iso.1	Spain	PRJEB25998	ERS2400807	ERX2535345	ERR2516129																																						liquid media	MGIT	MGIT960	5	R	WHO_current	liquid media
site.00.subj.ES_G725.lab.G725.iso.1	Spain	PRJEB25998	ERS2400809	ERX2535347	ERR2516131																																						liquid media	MGIT	MGIT960	5	S	WHO_current	liquid media
site.00.subj.ES_G757.lab.G757.iso.1	Spain	PRJEB25998	ERS2400834	ERX2535372	ERR2516156																																						liquid media	MGIT	MGIT960	5	S	WHO_current	liquid media
site.00.subj.ES_G766.lab.G766.iso.1	Spain	PRJEB25998	ERS2400784	ERX2535322	ERR2516106																																						liquid media	MGIT	MGIT960	5	S	WHO_current	liquid media
site.00.subj.ES_G768.lab.G768.iso.1	Spain	PRJEB25998	ERS2400785	ERX2535323	ERR2516107																																						liquid media	MGIT	MGIT960	5	S	WHO_current	liquid media
site.00.subj.ES_G770.lab.G770.iso.1	Spain	PRJEB25998	ERS2400840	ERX2535378	ERR2516162																																						liquid media	MGIT	MGIT960	5	S	WHO_current	liquid media
site.00.subj.ES_G773.lab.G773.iso.1	Spain	PRJEB25998	ERS2400805	ERX2535343	ERR2516127																																						liquid media	MGIT	MGIT960	5	S	WHO_current	liquid media
site.00.subj.ES_G778.lab.G778.iso.1	Spain	PRJEB25998	ERS2400812	ERX2535350	ERR2516134																																						liquid media	MGIT	MGIT960	5	S	WHO_current	liquid media
site.00.subj.ES_G909.lab.G909.iso.1	Spain	PRJEB25998	ERS2400786	ERX2535324	ERR2516108																																						liquid media	MGIT	MGIT960	5	S	WHO_current	liquid media
site.00.subj.ES_G910.lab.G910.iso.1	Spain	PRJEB25998	ERS2400832	ERX2535370	ERR2516154																																						liquid media	MGIT	MGIT960	5	S	WHO_current	liquid media
site.00.subj.NETHERLANDS_NLA000000560.lab.NLA000000560.iso.1	Netherlands	PRJEB26000	ERS2401215	ERX2535753	ERR2516537																																						liquid media	MGIT	MGIT960	5	R	WHO_current	liquid media
site.00.subj.NETHERLANDS_NLA000000636.lab.NLA000000636.iso.1	Netherlands	PRJEB26000	ERS2401348	ERX2535886	ERR2516670																																						liquid media	MGIT	MGIT960	5	S	WHO_current	liquid media
site.00.subj.NETHERLANDS_NLA000000709.lab.NLA000000709.iso.1	Netherlands	PRJEB26000	ERS2401272	ERX2535810	ERR2516594																																						liquid media	MGIT	MGIT960	5	S	WHO_current	liquid media
site.00.subj.NETHERLANDS_NLA000001061.lab.NLA000001061.iso.1	Netherlands	PRJEB26000	ERS2401287	ERX2535825	ERR2516609																																						liquid media	MGIT	MGIT960	5	S	WHO_current	liquid media
site.00.subj.NETHERLANDS_NLA000001768.lab.NLA000001768.iso.1	Netherlands	PRJEB26000	ERS2401097	ERX2535635	ERR2516419																																						liquid media	MGIT	MGIT960	5	S	WHO_current	liquid media
site.00.subj.NETHERLANDS_NLA000001969.lab.NLA000001969.iso.1	Netherlands	PRJEB26000	ERS2401300	ERX2535838	ERR2516622																																						liquid media	MGIT	MGIT960	5	S	WHO_current	liquid media
site.00.subj.NETHERLANDS_NLA000016604.lab.NLA000016604.iso.1	Netherlands	PRJEB26000	ERS2401132	ERX2535670	ERR2516454																																						liquid media	MGIT	MGIT960	5	S	WHO_current	liquid media
site.00.subj.NETHERLANDS_NLA000016726.lab.NLA000016726.iso.1	Netherlands	PRJEB26000	ERS2401404	ERX2535942	ERR2516726																																						liquid media	MGIT	MGIT960	5	S	WHO_current	liquid media
site.00.subj.NETHERLANDS_NLA000016764.lab.NLA000016764.iso.1	Netherlands	PRJEB26000	ERS2401304	ERX2535842	ERR2516626																																						liquid media	MGIT	MGIT960	5	R	WHO_current	liquid media
site.00.subj.NETHERLANDS_NLA000016985.lab.NLA000016985.iso.1	Netherlands	PRJEB26000	ERS2401253	ERX2535791	ERR2516575																																						liquid media	MGIT	MGIT960	5	R	WHO_current	liquid media
site.00.subj.NETHERLANDS_NLA000017603.lab.NLA000017603.iso.1	Netherlands	PRJEB26000	ERS2401295	ERX2535833	ERR2516617																																						liquid media	MGIT	MGIT960	5	S	WHO_current	liquid media
site.00.subj.NETHERLANDS_NLA000017744.lab.NLA000017744.iso.1	Netherlands	PRJEB26000	ERS2401113	ERX2535651	ERR2516435																																						liquid media	MGIT	MGIT960	5	R	WHO_current	liquid media
site.00.subj.NETHERLANDS_NLA000017848.lab.NLA000017848.iso.1	Netherlands	PRJEB26000	ERS2401362	ERX2535900	ERR2516684																																						liquid media	MGIT	MGIT960	5	R	WHO_current	liquid media
site.00.subj.NETHERLANDS_NLA000017891.lab.NLA000017891.iso.1	Netherlands	PRJEB26000	ERS2401127	ERX2535665	ERR2516449																																						liquid media	MGIT	MGIT960	5	R	WHO_current	liquid media
site.00.subj.NETHERLANDS_NLA000018190.lab.NLA000018190.iso.1	Netherlands	PRJEB26000	ERS2401352	ERX2535890	ERR2516674																																						liquid media	MGIT	MGIT960	5	S	WHO_current	liquid media
site.00.subj.NETHERLANDS_NLA000100072.lab.NLA000100072.iso.1	Netherlands	PRJEB26000	ERS2401162	ERX2535700	ERR2516484																																						liquid media	MGIT	MGIT960	5	S	WHO_current	liquid media
site.00.subj.NETHERLANDS_NLA000100143.lab.NLA000100143.iso.1	Netherlands	PRJEB26000	ERS2401228	ERX2535766	ERR2516550																																						liquid media	MGIT	MGIT960	5	S	WHO_current	liquid media
site.00.subj.NETHERLANDS_NLA000100352.lab.NLA000100352.iso.1	Netherlands	PRJEB26000	ERS2401173	ERX2535711	ERR2516495																																						liquid media	MGIT	MGIT960	5	R	WHO_current	liquid media
site.00.subj.NETHERLANDS_NLA000100450.lab.NLA000100450.iso.1	Netherlands	PRJEB26000	ERS2401220	ERX2535758	ERR2516542																																						liquid media	MGIT	MGIT960	5	S	WHO_current	liquid media
site.00.subj.NETHERLANDS_NLA000100510.lab.NLA000100510.iso.1	Netherlands	PRJEB26000	ERS2401413	ERX2535951	ERR2516735																																						liquid media	MGIT	MGIT960	5	S	WHO_current	liquid media
site.00.subj.NETHERLANDS_NLA000100906.lab.NLA000100906.iso.1	Netherlands	PRJEB26000	ERS2401176	ERX2535714	ERR2516498																																						liquid media	MGIT	MGIT960	5	S	WHO_current	liquid media
site.00.subj.NETHERLANDS_NLA000101151.lab.NLA000101151.iso.1	Netherlands	PRJEB26000	ERS2401239	ERX2535777	ERR2516561																																						liquid media	MGIT	MGIT960	5	S	WHO_current	liquid media
site.00.subj.NETHERLANDS_NLA000101717.lab.NLA000101717.iso.1	Netherlands	PRJEB26000	ERS2401252	ERX2535790	ERR2516574																																						liquid media	MGIT	MGIT960	5	S	WHO_current	liquid media
site.00.subj.NETHERLANDS_NLA000101876.lab.NLA000101876.iso.1	Netherlands	PRJEB26000	ERS2401258	ERX2535796	ERR2516580																																						liquid media	MGIT	MGIT960	5	S	WHO_current	liquid media
site.00.subj.NETHERLANDS_NLA000101954.lab.NLA000101954.iso.1	Netherlands	PRJEB26000	ERS2401153	ERX2535691	ERR2516475																																						liquid media	MGIT	MGIT960	5	S	WHO_current	liquid media
site.00.subj.NETHERLANDS_NLA000102124.lab.NLA000102124.iso.1	Netherlands	PRJEB26000	ERS2401146	ERX2535684	ERR2516468																																						liquid media	MGIT	MGIT960	5	R	WHO_current	liquid media
site.00.subj.NETHERLANDS_NLA000200042.lab.NLA000200042.iso.1	Netherlands	PRJEB26000	ERS2401094	ERX2535632	ERR2516416																																						liquid media	MGIT	MGIT960	5	R	WHO_current	liquid media
site.00.subj.NETHERLANDS_NLA000200052.lab.NLA000200052.iso.1	Netherlands	PRJEB26000	ERS2401398	ERX2535936	ERR2516720																																						liquid media	MGIT	MGIT960	5	R	WHO_current	liquid media
site.00.subj.NETHERLANDS_NLA000200433.lab.NLA000200433.iso.1	Netherlands	PRJEB26000	ERS2401329	ERX2535867	ERR2516651																																						liquid media	MGIT	MGIT960	5	S	WHO_current	liquid media
site.00.subj.NETHERLANDS_NLA000200442.lab.NLA000200442.iso.1	Netherlands	PRJEB26000	ERS2401262	ERX2535800	ERR2516584																																						liquid media	MGIT	MGIT960	5	R	WHO_current	liquid media
site.00.subj.NETHERLANDS_NLA000201001.lab.NLA000201001.iso.1	Netherlands	PRJEB26000	ERS2401089	ERX2535627	ERR2516411																																						liquid media	MGIT	MGIT960	5	R	WHO_current	liquid media
site.00.subj.NETHERLANDS_NLA000201244.lab.NLA000201244.iso.1	Netherlands	PRJEB26000	ERS2401214	ERX2535752	ERR2516536																																						liquid media	MGIT	MGIT960	5	R	WHO_current	liquid media
site.00.subj.NETHERLANDS_NLA000201358.lab.NLA000201358.iso.1	Netherlands	PRJEB26000	ERS2401279	ERX2535817	ERR2516601																																						liquid media	MGIT	MGIT960	5	S	WHO_current	liquid media
site.00.subj.NETHERLANDS_NLA000201392.lab.NLA000201392.iso.1	Netherlands	PRJEB26000	ERS2401152	ERX2535690	ERR2516474																																						liquid media	MGIT	MGIT960	5	R	WHO_current	liquid media
site.00.subj.NETHERLANDS_NLA000201572.lab.NLA000201572.iso.1	Netherlands	PRJEB26000	ERS2401200	ERX2535738	ERR2516522																																						liquid media	MGIT	MGIT960	5	R	WHO_current	liquid media
site.00.subj.NETHERLANDS_NLA000201682.lab.NLA000201682.iso.1	Netherlands	PRJEB26000	ERS2401358	ERX2535896	ERR2516680																																						liquid media	MGIT	MGIT960	5	S	WHO_current	liquid media
site.00.subj.NETHERLANDS_NLA000201734.lab.NLA000201734.iso.1	Netherlands	PRJEB26000	ERS2401261	ERX2535799	ERR2516583																																						liquid media	MGIT	MGIT960	5	R	WHO_current	liquid media
site.00.subj.NETHERLANDS_NLA000202008.lab.NLA000202008.iso.1	Netherlands	PRJEB26000	ERS2401260	ERX2535798	ERR2516582																																						liquid media	MGIT	MGIT960	5	R	WHO_current	liquid media
site.00.subj.NETHERLANDS_NLA000300339.lab.NLA000300339.iso.1	Netherlands	PRJEB26000	ERS2401393	ERX2535931	ERR2516715																																						liquid media	MGIT	MGIT960	5	R	WHO_current	liquid media
site.00.subj.NETHERLANDS_NLA000300607.lab.NLA000300607.iso.1	Netherlands	PRJEB26000	ERS2401320	ERX2535858	ERR2516642																																						liquid media	MGIT	MGIT960	5	S	WHO_current	liquid media
site.00.subj.NETHERLANDS_NLA000300848.lab.NLA000300848.iso.1	Netherlands	PRJEB26000	ERS2401120	ERX2535658	ERR2516442																																						liquid media	MGIT	MGIT960	5	R	WHO_current	liquid media
site.00.subj.NETHERLANDS_NLA000300865.lab.NLA000300865.iso.1	Netherlands	PRJEB26000	ERS2401392	ERX2535930	ERR2516714																																						liquid media	MGIT	MGIT960	5	R	WHO_current	liquid media
site.00.subj.NETHERLANDS_NLA000301029.lab.NLA000301029.iso.1	Netherlands	PRJEB26000	ERS2401378	ERX2535916	ERR2516700																																						liquid media	MGIT	MGIT960	5	S	WHO_current	liquid media
site.00.subj.NETHERLANDS_NLA000301067.lab.NLA000301067.iso.1	Netherlands	PRJEB26000	ERS2401312	ERX2535850	ERR2516634																																						liquid media	MGIT	MGIT960	5	S	WHO_current	liquid media
site.00.subj.NETHERLANDS_NLA000301074.lab.NLA000301074.iso.1	Netherlands	PRJEB26000	ERS2401335	ERX2535873	ERR2516657																																						liquid media	MGIT	MGIT960	5	R	WHO_current	liquid media
site.00.subj.NETHERLANDS_NLA000301077.lab.NLA000301077.iso.1	Netherlands	PRJEB26000	ERS2401223	ERX2535761	ERR2516545																																						liquid media	MGIT	MGIT960	5	R	WHO_current	liquid media
site.00.subj.NETHERLANDS_NLA000301128.lab.NLA000301128.iso.1	Netherlands	PRJEB26000	ERS2401081	ERX2535619	ERR2516403																																						liquid media	MGIT	MGIT960	5	R	WHO_current	liquid media
site.00.subj.NETHERLANDS_NLA000301149.lab.NLA000301149.iso.1	Netherlands	PRJEB26000	ERS2401104	ERX2535642	ERR2516426																																						liquid media	MGIT	MGIT960	5	S	WHO_current	liquid media
site.00.subj.NETHERLANDS_NLA000301359.lab.NLA000301359.iso.1	Netherlands	PRJEB26000	ERS2401307	ERX2535845	ERR2516629																																						liquid media	MGIT	MGIT960	5	S	WHO_current	liquid media
site.00.subj.NETHERLANDS_NLA000301546.lab.NLA000301546.iso.1	Netherlands	PRJEB26000	ERS2401213	ERX2535751	ERR2516535																																						liquid media	MGIT	MGIT960	5	S	WHO_current	liquid media
site.00.subj.NETHERLANDS_NLA000301652.lab.NLA000301652.iso.1	Netherlands	PRJEB26000	ERS2401255	ERX2535793	ERR2516577																																						liquid media	MGIT	MGIT960	5	S	WHO_current	liquid media
site.00.subj.NETHERLANDS_NLA000301715.lab.NLA000301715.iso.1	Netherlands	PRJEB26000	ERS2401389	ERX2535927	ERR2516711																																						liquid media	MGIT	MGIT960	5	S	WHO_current	liquid media
site.00.subj.NETHERLANDS_NLA000400074.lab.NLA000400074.iso.1	Netherlands	PRJEB26000	ERS2401151	ERX2535689	ERR2516473																																						liquid media	MGIT	MGIT960	5	R	WHO_current	liquid media
site.00.subj.NETHERLANDS_NLA000400122.lab.NLA000400122.iso.1	Netherlands	PRJEB26000	ERS2401099	ERX2535637	ERR2516421																																						liquid media	MGIT	MGIT960	5	S	WHO_current	liquid media
site.00.subj.NETHERLANDS_NLA000400459.lab.NLA000400459.iso.1	Netherlands	PRJEB26000	ERS2401188	ERX2535726	ERR2516510																																						liquid media	MGIT	MGIT960	5	S	WHO_current	liquid media
site.00.subj.NETHERLANDS_NLA000400812.lab.NLA000400812.iso.1	Netherlands	PRJEB26000	ERS2401339	ERX2535877	ERR2516661																																						liquid media	MGIT	MGIT960	5	S	WHO_current	liquid media
site.00.subj.NETHERLANDS_NLA000401154.lab.NLA000401154.iso.1	Netherlands	PRJEB26000	ERS2401396	ERX2535934	ERR2516718																																						liquid media	MGIT	MGIT960	5	S	WHO_current	liquid media
site.00.subj.NETHERLANDS_NLA000401210.lab.NLA000401210.iso.1	Netherlands	PRJEB26000	ERS2401194	ERX2535732	ERR2516516																																						liquid media	MGIT	MGIT960	5	S	WHO_current	liquid media
site.00.subj.NETHERLANDS_NLA000401230.lab.NLA000401230.iso.1	Netherlands	PRJEB26000	ERS2401217	ERX2535755	ERR2516539																																						liquid media	MGIT	MGIT960	5	R	WHO_current	liquid media
site.00.subj.NETHERLANDS_NLA000401297.lab.NLA000401297.iso.1	Netherlands	PRJEB26000	ERS2401321	ERX2535859	ERR2516643																																						liquid media	MGIT	MGIT960	5	S	WHO_current	liquid media
site.00.subj.NETHERLANDS_NLA000401303.lab.NLA000401303.iso.1	Netherlands	PRJEB26000	ERS2401284	ERX2535822	ERR2516606																																						liquid media	MGIT	MGIT960	5	S	WHO_current	liquid media
site.00.subj.NETHERLANDS_NLA000401316.lab.NLA000401316.iso.1	Netherlands	PRJEB26000	ERS2401274	ERX2535812	ERR2516596																																						liquid media	MGIT	MGIT960	5	R	WHO_current	liquid media
site.00.subj.NETHERLANDS_NLA000401745.lab.NLA000401745.iso.1	Netherlands	PRJEB26000	ERS2401101	ERX2535639	ERR2516423																																						liquid media	MGIT	MGIT960	5	S	WHO_current	liquid media
site.00.subj.NETHERLANDS_NLA000401820.lab.NLA000401820.iso.1	Netherlands	PRJEB26000	ERS2401305	ERX2535843	ERR2516627																																						liquid media	MGIT	MGIT960	5	R	WHO_current	liquid media
site.00.subj.NETHERLANDS_NLA000500538.lab.NLA000500538.iso.1	Netherlands	PRJEB26000	ERS2401354	ERX2535892	ERR2516676																																						liquid media	MGIT	MGIT960	5	R	WHO_current	liquid media
site.00.subj.NETHERLANDS_NLA000500665.lab.NLA000500665.iso.1	Netherlands	PRJEB26000	ERS2401381	ERX2535919	ERR2516703																																						liquid media	MGIT	MGIT960	5	R	WHO_current	liquid media
site.00.subj.NETHERLANDS_NLA000500952.lab.NLA000500952.iso.1	Netherlands	PRJEB26000	ERS2401202	ERX2535740	ERR2516524																																						liquid media	MGIT	MGIT960	5	R	WHO_current	liquid media
site.00.subj.NETHERLANDS_NLA000501371.lab.NLA000501371.iso.1	Netherlands	PRJEB26000	ERS2401397	ERX2535935	ERR2516719																																						liquid media	MGIT	MGIT960	5	R	WHO_current	liquid media
site.00.subj.NETHERLANDS_NLA000601176.lab.NLA000601176.iso.1	Netherlands	PRJEB26000	ERS2401227	ERX2535765	ERR2516549																																						liquid media	MGIT	MGIT960	5	R	WHO_current	liquid media
site.00.subj.NETHERLANDS_NLA000601492.lab.NLA000601492.iso.1	Netherlands	PRJEB26000	ERS2401264	ERX2535802	ERR2516586																																						liquid media	MGIT	MGIT960	5	S	WHO_current	liquid media
site.00.subj.NETHERLANDS_NLA000601773.lab.NLA000601773.iso.1	Netherlands	PRJEB26000	ERS2401282	ERX2535820	ERR2516604																																						liquid media	MGIT	MGIT960	5	S	WHO_current	liquid media
site.00.subj.NETHERLANDS_NLA000700190.lab.NLA000700190.iso.1	Netherlands	PRJEB26000	ERS2401299	ERX2535837	ERR2516621																																						liquid media	MGIT	MGIT960	5	R	WHO_current	liquid media
site.00.subj.NETHERLANDS_NLA000700569.lab.NLA000700569.iso.1	Netherlands	PRJEB26000	ERS2401095	ERX2535633	ERR2516417																																						liquid media	MGIT	MGIT960	5	R	WHO_current	liquid media
site.00.subj.NETHERLANDS_NLA000701201.lab.NLA000701201.iso.1	Netherlands	PRJEB26000	ERS2401333	ERX2535871	ERR2516655																																						liquid media	MGIT	MGIT960	5	S	WHO_current	liquid media
site.00.subj.NETHERLANDS_NLA000701259.lab.NLA000701259.iso.1	Netherlands	PRJEB26000	ERS2401137	ERX2535675	ERR2516459																																						liquid media	MGIT	MGIT960	5	R	WHO_current	liquid media
site.00.subj.NETHERLANDS_NLA000801694.lab.NLA000801694.iso.1	Netherlands	PRJEB26000	ERS2401414	ERX2535952	ERR2516736																																												liquid media
site.00.subj.NETHERLANDS_NLA000801695.lab.NLA000801695.iso.1	Netherlands	PRJEB26000	ERS2401116	ERX2535654	ERR2516438																																												liquid media
site.00.subj.NETHERLANDS_NLA000801696.lab.NLA000801696.iso.1	Netherlands	PRJEB26000	ERS2401330	ERX2535868	ERR2516652																																												liquid media
site.00.subj.NETHERLANDS_NLA000801697.lab.NLA000801697.iso.1	Netherlands	PRJEB26000	ERS2401241	ERX2535779	ERR2516563																																												liquid media
site.00.subj.NETHERLANDS_NLA000801810.lab.NLA000801810.iso.1	Netherlands	PRJEB26000	ERS2401337	ERX2535875	ERR2516659																																												liquid media
site.00.subj.NETHERLANDS_NLA001000120.lab.NLA001000120.iso.1	Netherlands	PRJEB26000	ERS2401403	ERX2535941	ERR2516725																																												liquid media
site.00.subj.NETHERLANDS_NLA009400010.lab.NLA009400010.iso.1	Netherlands	PRJEB26000	ERS2401144	ERX2535682	ERR2516466																																						liquid media	MGIT	MGIT960	5	S	WHO_current	liquid media
site.00.subj.NETHERLANDS_NLA009400322.lab.NLA009400322.iso.1	Netherlands	PRJEB26000	ERS2401167	ERX2535705	ERR2516489																																						liquid media	MGIT	MGIT960	5	S	WHO_current	liquid media
site.00.subj.NETHERLANDS_NLA009400630.lab.NLA009400630.iso.1	Netherlands	PRJEB26000	ERS2401199	ERX2535737	ERR2516521																																						liquid media	MGIT	MGIT960	5	R	WHO_current	liquid media
site.00.subj.NETHERLANDS_NLA009400815.lab.NLA009400815.iso.1	Netherlands	PRJEB26000	ERS2401311	ERX2535849	ERR2516633																																						liquid media	MGIT	MGIT960	5	R	WHO_current	liquid media
site.00.subj.NETHERLANDS_NLA009401354.lab.NLA009401354.iso.1	Netherlands	PRJEB26000	ERS2401079	ERX2535617	ERR2516401																																						liquid media	MGIT	MGIT960	5	S	WHO_current	liquid media
site.00.subj.NETHERLANDS_NLA009401480.lab.NLA009401480.iso.1	Netherlands	PRJEB26000	ERS2401084	ERX2535622	ERR2516406																																						liquid media	MGIT	MGIT960	5	S	WHO_current	liquid media
site.00.subj.NETHERLANDS_NLA009401519.lab.NLA009401519.iso.1	Netherlands	PRJEB26000	ERS2401291	ERX2535829	ERR2516613																																						liquid media	MGIT	MGIT960	5	S	WHO_current	liquid media
site.00.subj.NETHERLANDS_NLA009402429.lab.NLA009402429.iso.1	Netherlands	PRJEB26000	ERS2401093	ERX2535631	ERR2516415																																						liquid media	MGIT	MGIT960	5	S	WHO_current	liquid media
site.00.subj.NETHERLANDS_NLA009500011.lab.NLA009500011.iso.1	Netherlands	PRJEB26000	ERS2401257	ERX2535795	ERR2516579																																						liquid media	MGIT	MGIT960	5	R	WHO_current	liquid media
site.00.subj.NETHERLANDS_NLA009500730.lab.NLA009500730.iso.1	Netherlands	PRJEB26000	ERS2401249	ERX2535787	ERR2516571																																						liquid media	MGIT	MGIT960	5	R	WHO_current	liquid media
site.00.subj.NETHERLANDS_NLA009500746.lab.NLA009500746.iso.1	Netherlands	PRJEB26000	ERS2401367	ERX2535905	ERR2516689																																						liquid media	MGIT	MGIT960	5	R	WHO_current	liquid media
site.00.subj.NETHERLANDS_NLA009501246.lab.NLA009501246.iso.1	Netherlands	PRJEB26000	ERS2401233	ERX2535771	ERR2516555																																						liquid media	MGIT	MGIT960	5	R	WHO_current	liquid media
site.00.subj.NETHERLANDS_NLA009501310.lab.NLA009501310.iso.1	Netherlands	PRJEB26000	ERS2401247	ERX2535785	ERR2516569																																						liquid media	MGIT	MGIT960	5	S	WHO_current	liquid media
site.00.subj.NETHERLANDS_NLA009501599.lab.NLA009501599.iso.1	Netherlands	PRJEB26000	ERS2401131	ERX2535669	ERR2516453																																						liquid media	MGIT	MGIT960	5	R	WHO_current	liquid media
site.00.subj.NETHERLANDS_NLA009501710.lab.NLA009501710.iso.1	Netherlands	PRJEB26000	ERS2401231	ERX2535769	ERR2516553																																						liquid media	MGIT	MGIT960	5	S	WHO_current	liquid media
site.00.subj.NETHERLANDS_NLA009501837.lab.NLA009501837.iso.1	Netherlands	PRJEB26000	ERS2401122	ERX2535660	ERR2516444																																						liquid media	MGIT	MGIT960	5	S	WHO_current	liquid media
site.00.subj.NETHERLANDS_NLA009502009.lab.NLA009502009.iso.1	Netherlands	PRJEB26000	ERS2401318	ERX2535856	ERR2516640																																						liquid media	MGIT	MGIT960	5	S	WHO_current	liquid media
site.00.subj.NETHERLANDS_NLA009502172.lab.NLA009502172.iso.1	Netherlands	PRJEB26000	ERS2401357	ERX2535895	ERR2516679																																						liquid media	MGIT	MGIT960	5	S	WHO_current	liquid media
site.00.subj.NETHERLANDS_NLA009600108.lab.NLA009600108.iso.1	Netherlands	PRJEB26000	ERS2401244	ERX2535782	ERR2516566																																						liquid media	MGIT	MGIT960	5	S	WHO_current	liquid media
site.00.subj.NETHERLANDS_NLA009600800.lab.NLA009600800.iso.1	Netherlands	PRJEB26000	ERS2401148	ERX2535686	ERR2516470																																						liquid media	MGIT	MGIT960	5	S	WHO_current	liquid media
site.00.subj.NETHERLANDS_NLA009600875.lab.NLA009600875.iso.1	Netherlands	PRJEB26000	ERS2401234	ERX2535772	ERR2516556																																						liquid media	MGIT	MGIT960	5	S	WHO_current	liquid media
site.00.subj.NETHERLANDS_NLA009601030.lab.NLA009601030.iso.1	Netherlands	PRJEB26000	ERS2401080	ERX2535618	ERR2516402																																						liquid media	MGIT	MGIT960	5	S	WHO_current	liquid media
site.00.subj.NETHERLANDS_NLA009601360.lab.NLA009601360.iso.1	Netherlands	PRJEB26000	ERS2401110	ERX2535648	ERR2516432																																						liquid media	MGIT	MGIT960	5	R	WHO_current	liquid media
site.00.subj.NETHERLANDS_NLA009601659.lab.NLA009601659.iso.1	Netherlands	PRJEB26000	ERS2401184	ERX2535722	ERR2516506																																						liquid media	MGIT	MGIT960	5	R	WHO_current	liquid media
site.00.subj.NETHERLANDS_NLA009601810.lab.NLA009601810.iso.1	Netherlands	PRJEB26000	ERS2401349	ERX2535887	ERR2516671																																						liquid media	MGIT	MGIT960	5	S	WHO_current	liquid media
site.00.subj.NETHERLANDS_NLA009700174.lab.NLA009700174.iso.1	Netherlands	PRJEB26000	ERS2401139	ERX2535677	ERR2516461																																						liquid media	MGIT	MGIT960	5	S	WHO_current	liquid media
site.00.subj.NETHERLANDS_NLA009700256.lab.NLA009700256.iso.1	Netherlands	PRJEB26000	ERS2401372	ERX2535910	ERR2516694																																						liquid media	MGIT	MGIT960	5	R	WHO_current	liquid media
site.00.subj.NETHERLANDS_NLA009700296.lab.NLA009700296.iso.1	Netherlands	PRJEB26000	ERS2401245	ERX2535783	ERR2516567																																						liquid media	MGIT	MGIT960	5	S	WHO_current	liquid media
site.00.subj.NETHERLANDS_NLA009700983.lab.NLA009700983.iso.1	Netherlands	PRJEB26000	ERS2401390	ERX2535928	ERR2516712																																						liquid media	MGIT	MGIT960	5	R	WHO_current	liquid media
site.00.subj.NETHERLANDS_NLA009701340.lab.NLA009701340.iso.1	Netherlands	PRJEB26000	ERS2401281	ERX2535819	ERR2516603																																						liquid media	MGIT	MGIT960	5	S	WHO_current	liquid media
site.00.subj.NETHERLANDS_NLA009701444.lab.NLA009701444.iso.1	Netherlands	PRJEB26000	ERS2401373	ERX2535911	ERR2516695																																						liquid media	MGIT	MGIT960	5	S	WHO_current	liquid media
site.00.subj.NETHERLANDS_NLA009701714.lab.NLA009701714.iso.1	Netherlands	PRJEB26000	ERS2401197	ERX2535735	ERR2516519																																						liquid media	MGIT	MGIT960	5	S	WHO_current	liquid media
site.00.subj.NETHERLANDS_NLA009701938.lab.NLA009701938.iso.1	Netherlands	PRJEB26000	ERS2401149	ERX2535687	ERR2516471																																						liquid media	MGIT	MGIT960	5	S	WHO_current	liquid media
site.00.subj.NETHERLANDS_NLA009702191.lab.NLA009702191.iso.1	Netherlands	PRJEB26000	ERS2401123	ERX2535661	ERR2516445																																						liquid media	MGIT	MGIT960	5	S	WHO_current	liquid media
site.00.subj.NETHERLANDS_NLA009702211.lab.NLA009702211.iso.1	Netherlands	PRJEB26000	ERS2401316	ERX2535854	ERR2516638																																						liquid media	MGIT	MGIT960	5	S	WHO_current	liquid media
site.00.subj.NETHERLANDS_NLA009702403.lab.NLA009702403.iso.1	Netherlands	PRJEB26000	ERS2401126	ERX2535664	ERR2516448																																						liquid media	MGIT	MGIT960	5	S	WHO_current	liquid media
site.00.subj.NETHERLANDS_NLA009702465.lab.NLA009702465.iso.1	Netherlands	PRJEB26000	ERS2401155	ERX2535693	ERR2516477																																						liquid media	MGIT	MGIT960	5	S	WHO_current	liquid media
site.00.subj.NETHERLANDS_NLA009800243.lab.NLA009800243.iso.1	Netherlands	PRJEB26000	ERS2401407	ERX2535945	ERR2516729																																						liquid media	MGIT	MGIT960	5	R	WHO_current	liquid media
site.00.subj.NETHERLANDS_NLA009800667.lab.NLA009800667.iso.1	Netherlands	PRJEB26000	ERS2401285	ERX2535823	ERR2516607																																						liquid media	MGIT	MGIT960	5	R	WHO_current	liquid media
site.00.subj.NETHERLANDS_NLA009800720.lab.NLA009800720.iso.1	Netherlands	PRJEB26000	ERS2401240	ERX2535778	ERR2516562																																						liquid media	MGIT	MGIT960	5	R	WHO_current	liquid media
site.00.subj.NETHERLANDS_NLA009800926.lab.NLA009800926.iso.1	Netherlands	PRJEB26000	ERS2401172	ERX2535710	ERR2516494																																						liquid media	MGIT	MGIT960	5	S	WHO_current	liquid media
site.00.subj.NETHERLANDS_NLA009801095.lab.NLA009801095.iso.1	Netherlands	PRJEB26000	ERS2401266	ERX2535804	ERR2516588																																						liquid media	MGIT	MGIT960	5	R	WHO_current	liquid media
site.00.subj.NETHERLANDS_NLA009801154.lab.NLA009801154.iso.1	Netherlands	PRJEB26000	ERS2401350	ERX2535888	ERR2516672																																						liquid media	MGIT	MGIT960	5	S	WHO_current	liquid media
site.00.subj.NETHERLANDS_NLA009801164.lab.NLA009801164.iso.1	Netherlands	PRJEB26000	ERS2401338	ERX2535876	ERR2516660																																						liquid media	MGIT	MGIT960	5	R	WHO_current	liquid media
site.00.subj.NETHERLANDS_NLA009801500.lab.NLA009801500.iso.1	Netherlands	PRJEB26000	ERS2401370	ERX2535908	ERR2516692																																						liquid media	MGIT	MGIT960	5	S	WHO_current	liquid media
site.00.subj.NETHERLANDS_NLA009801661.lab.NLA009801661.iso.1	Netherlands	PRJEB26000	ERS2401319	ERX2535857	ERR2516641																																						liquid media	MGIT	MGIT960	5	S	WHO_current	liquid media
site.00.subj.NETHERLANDS_NLA009802070.lab.NLA009802070.iso.1	Netherlands	PRJEB26000	ERS2401125	ERX2535663	ERR2516447																																						liquid media	MGIT	MGIT960	5	R	WHO_current	liquid media
site.00.subj.NETHERLANDS_NLA009900180.lab.NLA009900180.iso.1	Netherlands	PRJEB26000	ERS2401408	ERX2535946	ERR2516730																																						liquid media	MGIT	MGIT960	5	R	WHO_current	liquid media
site.00.subj.NETHERLANDS_NLA009900182.lab.NLA009900182.iso.1	Netherlands	PRJEB26000	ERS2401271	ERX2535809	ERR2516593																																						liquid media	MGIT	MGIT960	5	R	WHO_current	liquid media
site.00.subj.NETHERLANDS_NLA009900478.lab.NLA009900478.iso.1	Netherlands	PRJEB26000	ERS2401085	ERX2535623	ERR2516407																																						liquid media	MGIT	MGIT960	5	S	WHO_current	liquid media
site.00.subj.NETHERLANDS_NLA009900895.lab.NLA009900895.iso.1	Netherlands	PRJEB26000	ERS2401091	ERX2535629	ERR2516413																																						liquid media	MGIT	MGIT960	5	R	WHO_current	liquid media
site.00.subj.NETHERLANDS_NLA009900939.lab.NLA009900939.iso.1	Netherlands	PRJEB26000	ERS2401334	ERX2535872	ERR2516656																																						liquid media	MGIT	MGIT960	5	S	WHO_current	liquid media
site.00.subj.NETHERLANDS_NLA009901267.lab.NLA009901267.iso.1	Netherlands	PRJEB26000	ERS2401331	ERX2535869	ERR2516653																																						liquid media	MGIT	MGIT960	5	R	WHO_current	liquid media
site.00.subj.NETHERLANDS_NLA009901304.lab.NLA009901304.iso.1	Netherlands	PRJEB26000	ERS2401117	ERX2535655	ERR2516439																																						liquid media	MGIT	MGIT960	5	R	WHO_current	liquid media
site.00.subj.NETHERLANDS_NLA009901354.lab.NLA009901354.iso.1	Netherlands	PRJEB26000	ERS2401088	ERX2535626	ERR2516410																																						liquid media	MGIT	MGIT960	5	S	WHO_current	liquid media
site.00.subj.NETHERLANDS_NLA009902034.lab.NLA009902034.iso.1	Netherlands	PRJEB26000	ERS2401400	ERX2535938	ERR2516722																																						liquid media	MGIT	MGIT960	5	R	WHO_current	liquid media
site.00.subj.NETHERLANDS_NLA009902230.lab.NLA009902230.iso.1	Netherlands	PRJEB26000	ERS2401229	ERX2535767	ERR2516551																																						liquid media	MGIT	MGIT960	5	S	WHO_current	liquid media
site.00.subj.NETHERLANDS_NLA009902322.lab.NLA009902322.iso.1	Netherlands	PRJEB26000	ERS2401183	ERX2535721	ERR2516505																																						liquid media	MGIT	MGIT960	5	S	WHO_current	liquid media
site.00.subj.OX10KTB_1.lab.F70275_E2.iso.1	United Kingdom	PRJEB25968	ERS2394045	ERX2529096	ERR2509681																																						solid media	LJ	resistance ratio	WHO	S	WHO_undefined	solid media
site.00.subj.OX10KTB_10.lab.L93729.iso.1	United Kingdom	PRJEB25968	ERS2394059	ERX2529106	ERR2509886																																						solid media	LJ	resistance ratio	WHO	S	WHO_undefined	solid media
site.00.subj.OX10KTB_11.lab.L94062.iso.1	United Kingdom	PRJEB25968	ERS2394061	ERX2529107	ERR2509887																																						solid media	LJ	resistance ratio	WHO	S	WHO_undefined	solid media
site.00.subj.OX10KTB_12.lab.L99100.iso.1	United Kingdom	PRJEB25968	ERS2394063	ERX2529108	ERR2509888																																						solid media	LJ	resistance ratio	WHO	S	WHO_undefined	solid media
site.00.subj.OX10KTB_13.lab.L99797.iso.1	United Kingdom	PRJEB25968	ERS2394065	ERX2529109	ERR2509889		solid media	LJ	resistance ratio	WHO	S	WHO_undefined							solid media	LJ	resistance ratio	WHO	S	WHO_undefined																			solid media	LJ	resistance ratio	WHO	S	WHO_undefined	solid media
site.00.subj.OX10KTB_14.lab.M37617.iso.1	United Kingdom	PRJEB25968	ERS2394067	ERX2529110	ERR2509890																																						solid media	LJ	resistance ratio	WHO	S	WHO_undefined	solid media
site.00.subj.OX10KTB_15.lab.M43317.iso.1	United Kingdom	PRJEB25968	ERS2394069	ERX2529111	ERR2509891																																						solid media	LJ	resistance ratio	WHO	S	WHO_undefined	solid media
site.00.subj.OX10KTB_16.lab.M46124.iso.1	United Kingdom	PRJEB25968	ERS2394071	ERX2529112	ERR2509892																																						solid media	LJ	resistance ratio	WHO	S	WHO_undefined	solid media
site.00.subj.OX10KTB_17.lab.T28530.iso.1	United Kingdom	PRJEB25968	ERS2394073	ERX2529113	ERR2509893																																						solid media	LJ	resistance ratio	WHO	S	WHO_undefined	solid media
site.00.subj.OX10KTB_18.lab.W2224.iso.1	United Kingdom	PRJEB25968	ERS2394074	ERX2529114	ERR2509894																																						solid media	LJ	resistance ratio	WHO	S	WHO_undefined	solid media
site.00.subj.OX10KTB_19.lab.W67458.iso.1	United Kingdom	PRJEB25968	ERS2394075	ERX2529115	ERR2509895																																						solid media	LJ	resistance ratio	WHO	S	WHO_undefined	solid media
site.00.subj.OX10KTB_2.lab.H61918.iso.1	United Kingdom	PRJEB25968	ERS2394046	ERX2529097	ERR2509682																																						solid media	LJ	resistance ratio	WHO	S	WHO_undefined	solid media
site.00.subj.OX10KTB_20.lab.W73987.iso.1	United Kingdom	PRJEB25968	ERS2394076	ERX2529116	ERR2509685																																						solid media	LJ	resistance ratio	WHO	S	WHO_undefined	solid media
site.00.subj.OX10KTB_21.lab.W73990_E3.iso.1	United Kingdom	PRJEB25968	ERS2394077	ERX2529117	ERR2509686																																						solid media	LJ	resistance ratio	WHO	S	WHO_undefined	solid media
site.00.subj.OX10KTB_22.lab.W78132.iso.1	United Kingdom	PRJEB25968	ERS2394078	ERX2529118	ERR2509896																																						solid media	LJ	resistance ratio	WHO	S	WHO_undefined	solid media
site.00.subj.OX10KTB_23.lab.W78432.iso.1	United Kingdom	PRJEB25968	ERS2394079	ERX2529119	ERR2509897																																						solid media	LJ	resistance ratio	WHO	R	WHO_undefined	solid media
site.00.subj.OX10KTB_24.lab.W80004.iso.1	United Kingdom	PRJEB25968	ERS2394080	ERX2529120	ERR2509879																																						solid media	LJ	resistance ratio	WHO	S	WHO_undefined	solid media
site.00.subj.OX10KTB_3.lab.H65996.iso.1	United Kingdom	PRJEB25968	ERS2394048	ERX2529099	ERR2509880																																						solid media	LJ	resistance ratio	WHO	S	WHO_undefined	solid media
site.00.subj.OX10KTB_4.lab.H69550.iso.1	United Kingdom	PRJEB25968	ERS2394049	ERX2529100	ERR2509881																																						solid media	LJ	resistance ratio	WHO	S	WHO_undefined	solid media
site.00.subj.OX10KTB_5.lab.H72959.iso.1	United Kingdom	PRJEB25968	ERS2394050	ERX2529101	ERR2509882																																						solid media	LJ	resistance ratio	WHO	S	WHO_undefined	solid media
site.00.subj.OX10KTB_6.lab.H74998.iso.1	United Kingdom	PRJEB25968	ERS2394051	ERX2529102	ERR2509883																																						solid media	LJ	resistance ratio	WHO	S	WHO_undefined	solid media
site.00.subj.OX10KTB_7.lab.L70379.iso.1	United Kingdom	PRJEB25968	ERS2394053	ERX2529103	ERR2509684																																						solid media	LJ	resistance ratio	WHO	S	WHO_undefined	solid media
site.00.subj.OX10KTB_8.lab.L89004.iso.1	United Kingdom	PRJEB25968	ERS2394055	ERX2529104	ERR2509884		solid media	LJ	resistance ratio	WHO	S	WHO_undefined							solid media	LJ	resistance ratio	WHO	S	WHO_undefined																									solid media
site.00.subj.OX10KTB_9.lab.L91007.iso.1	United Kingdom	PRJEB25968	ERS2394057	ERX2529105	ERR2509885																																						solid media	LJ	resistance ratio	WHO	S	WHO_undefined	solid media
site.00.subj.OXTBPAT_350.lab.T24097_OXRET_57.iso.1	United Kingdom	PRJEB25968	ERS2394037	ERX2529088	ERR2509673																																						solid media	LJ	resistance ratio	WHO	S	WHO_undefined	solid media
site.00.subj.OXTBPAT_376.lab.W39592_OXPRO_9.iso.1	United Kingdom	PRJEB25968	ERS2394047	ERX2529098	ERR2509683																																						solid media	LJ	resistance ratio	WHO	S	WHO_undefined	solid media
site.00.subj.OXTBPAT_446.lab.M29220_OXPRO_054.iso.1	United Kingdom	PRJEB25968	ERS2394041	ERX2529092	ERR2509677																																						solid media	LJ	resistance ratio	WHO	S	WHO_undefined	solid media
site.00.subj.OXTBPAT_460.lab.F41766_OXRET_216.iso.1	United Kingdom	PRJEB25968	ERS2394044	ERX2529095	ERR2509680																																						solid media	LJ	resistance ratio	WHO	S	WHO_undefined	solid media
site.00.subj.OXTBPAT_493.lab.OXTB-427.iso.1	United Kingdom	PRJEB25968	ERS2394042	ERX2529093	ERR2509678																																						solid media	LJ	resistance ratio	WHO	S	WHO_undefined	solid media
site.00.subj.OXTBPAT_496.lab.OXTB-430.iso.1	United Kingdom	PRJEB25968	ERS2394043	ERX2529094	ERR2509679																																						solid media	LJ	resistance ratio	WHO	S	WHO_undefined	solid media
site.00.subj.OXTBPAT_497.lab.OXTB-431.iso.1	United Kingdom	PRJEB25968	ERS2394040	ERX2529091	ERR2509676																																						solid media	LJ	resistance ratio	WHO	S	WHO_undefined	solid media
site.00.subj.OXTBPAT_84.lab.H38567_GRANDROUND_1.iso.1	United Kingdom	PRJEB25968	ERS2394038	ERX2529089	ERR2509674																																						solid media	LJ	resistance ratio	WHO	S	WHO_undefined	solid media
site.00.subj.OXTBPAT_84.lab.H38567_OXPRO_068.iso.1	United Kingdom	PRJEB25968	ERS2394039	ERX2529090	ERR2509675																																						solid media	LJ	resistance ratio	WHO	S	WHO_undefined	solid media
site.00.subj.PERU_00-R0086.lab.00-R0086.iso.1	Peru	PRJEB26000	ERS2401353	ERX2535891	ERR2516675																																						liquid media	MGIT	MGIT960	5	R	WHO_current
site.00.subj.PERU_00-R0178.lab.00-R0178.iso.1	Peru	PRJEB26000	ERS2401383	ERX2535921	ERR2516705																																						liquid media	MGIT	MGIT960	5	R	WHO_current
site.00.subj.PERU_00-R0223.lab.00-R0223.iso.1	Peru	PRJEB26000	ERS2401270	ERX2535808	ERR2516592																																						liquid media	MGIT	MGIT960	5	S	WHO_current
site.00.subj.PERU_00-R0312.lab.00-R0312.iso.1	Peru	PRJEB26000	ERS2401327	ERX2535865	ERR2516649																																						liquid media	MGIT	MGIT960	5	R	WHO_current
site.00.subj.PERU_00-R0453.lab.00-R0453.iso.1	Peru	PRJEB26000	ERS2401368	ERX2535906	ERR2516690																																						liquid media	MGIT	MGIT960	5	R	WHO_current
site.00.subj.PERU_00-R1399.lab.00-R1399.iso.1	Peru	PRJEB26000	ERS2401254	ERX2535792	ERR2516576																																						liquid media	MGIT	MGIT960	5	R	WHO_current
site.00.subj.PERU_00-R1405.lab.00-R1405.iso.1	Peru	PRJEB26000	ERS2401277	ERX2535815	ERR2516599																																						liquid media	MGIT	MGIT960	5	R	WHO_current
site.00.subj.PERU_00-R1547.lab.00-R1547.iso.1	Peru	PRJEB26000	ERS2401136	ERX2535674	ERR2516458																																						liquid media	MGIT	MGIT960	5	R	WHO_current
site.00.subj.PERU_00-R1549.lab.00-R1549.iso.1	Peru	PRJEB26000	ERS2401384	ERX2535922	ERR2516706																																						liquid media	MGIT	MGIT960	5	R	WHO_current
site.00.subj.PERU_00-R1562.lab.00-R1562.iso.1	Peru	PRJEB26000	ERS2401121	ERX2535659	ERR2516443																																						liquid media	MGIT	MGIT960	5	R	WHO_current
site.00.subj.PERU_01-R0185.lab.01-R0185.iso.1	Peru	PRJEB26000	ERS2401083	ERX2535621	ERR2516405																																						liquid media	MGIT	MGIT960	5	R	WHO_current
site.00.subj.PERU_01-R0238.lab.01-R0238.iso.1	Peru	PRJEB26000	ERS2401166	ERX2535704	ERR2516488																																						liquid media	MGIT	MGIT960	5	S	WHO_current
site.00.subj.PERU_01-R0244.lab.01-R0244.iso.1	Peru	PRJEB26000	ERS2401296	ERX2535834	ERR2516618																																						liquid media	MGIT	MGIT960	5	S	WHO_current
site.00.subj.PERU_01-R0265.lab.01-R0265.iso.1	Peru	PRJEB26000	ERS2401142	ERX2535680	ERR2516464																																						liquid media	MGIT	MGIT960	5	S	WHO_current
site.00.subj.PERU_01-R0272.lab.01-R0272.iso.1	Peru	PRJEB26000	ERS2401150	ERX2535688	ERR2516472																																						liquid media	MGIT	MGIT960	5	R	WHO_current
site.00.subj.PERU_01-R0276.lab.01-R0276.iso.1	Peru	PRJEB26000	ERS2401365	ERX2535903	ERR2516687																																						liquid media	MGIT	MGIT960	5	S	WHO_current
site.00.subj.PERU_01-R0420.lab.01-R0420.iso.1	Peru	PRJEB26000	ERS2401102	ERX2535640	ERR2516424																																						liquid media	MGIT	MGIT960	5	R	WHO_current
site.00.subj.PERU_01-R0451.lab.01-R0451.iso.1	Peru	PRJEB26000	ERS2401092	ERX2535630	ERR2516414																																						liquid media	MGIT	MGIT960	5	R	WHO_current
site.00.subj.PERU_01-R0647.lab.01-R0647.iso.1	Peru	PRJEB26000	ERS2401375	ERX2535913	ERR2516697																																						liquid media	MGIT	MGIT960	5	S	WHO_current
site.00.subj.PERU_01-R0685.lab.01-R0685.iso.1	Peru	PRJEB26000	ERS2401212	ERX2535750	ERR2516534																																						liquid media	MGIT	MGIT960	5	R	WHO_current
site.00.subj.PERU_01-R0697.lab.01-R0697.iso.1	Peru	PRJEB26000	ERS2401323	ERX2535861	ERR2516645																																						liquid media	MGIT	MGIT960	5	R	WHO_current
site.00.subj.PERU_01-R0737.lab.01-R0737.iso.1	Peru	PRJEB26000	ERS2401325	ERX2535863	ERR2516647																																						liquid media	MGIT	MGIT960	5	R	WHO_current
site.00.subj.PERU_01-R0774.lab.01-R0774.iso.1	Peru	PRJEB26000	ERS2401096	ERX2535634	ERR2516418																																						liquid media	MGIT	MGIT960	5	R	WHO_current
site.00.subj.PERU_01-R0878.lab.01-R0878.iso.1	Peru	PRJEB26000	ERS2401112	ERX2535650	ERR2516434																																						liquid media	MGIT	MGIT960	5	R	WHO_current
site.00.subj.PERU_01-R0880.lab.01-R0880.iso.1	Peru	PRJEB26000	ERS2401178	ERX2535716	ERR2516500																																						liquid media	MGIT	MGIT960	5	R	WHO_current
site.00.subj.PERU_01-R0897.lab.01-R0897.iso.1	Peru	PRJEB26000	ERS2401309	ERX2535847	ERR2516631																																						liquid media	MGIT	MGIT960	5	R	WHO_current
site.00.subj.PERU_01-R0899.lab.01-R0899.iso.1	Peru	PRJEB26000	ERS2401187	ERX2535725	ERR2516509																																						liquid media	MGIT	MGIT960	5	R	WHO_current
site.00.subj.PERU_01-R0902.lab.01-R0902.iso.1	Peru	PRJEB26000	ERS2401410	ERX2535948	ERR2516732																																						liquid media	MGIT	MGIT960	5	R	WHO_current
site.00.subj.PERU_01-R0904.lab.01-R0904.iso.1	Peru	PRJEB26000	ERS2401288	ERX2535826	ERR2516610																																						liquid media	MGIT	MGIT960	5	R	WHO_current
site.00.subj.PERU_01-R0908.lab.01-R0908.iso.1	Peru	PRJEB26000	ERS2401225	ERX2535763	ERR2516547																																						liquid media	MGIT	MGIT960	5	R	WHO_current
site.00.subj.PERU_01-R0909.lab.01-R0909.iso.1	Peru	PRJEB26000	ERS2401100	ERX2535638	ERR2516422																																						liquid media	MGIT	MGIT960	5	R	WHO_current
site.00.subj.PERU_01-R1018.lab.01-R1018.iso.1	Peru	PRJEB26000	ERS2401250	ERX2535788	ERR2516572																																						liquid media	MGIT	MGIT960	5	R	WHO_current
site.00.subj.PERU_01-R1241.lab.01-R1241.iso.1	Peru	PRJEB26000	ERS2401376	ERX2535914	ERR2516698																																						liquid media	MGIT	MGIT960	5	R	WHO_current
site.00.subj.PERU_01-R1309.lab.01-R1309.iso.1	Peru	PRJEB26000	ERS2401235	ERX2535773	ERR2516557																																						liquid media	MGIT	MGIT960	5	R	WHO_current
site.00.subj.PERU_01-R1339.lab.01-R1339.iso.1	Peru	PRJEB26000	ERS2401108	ERX2535646	ERR2516430																																						liquid media	MGIT	MGIT960	5	S	WHO_current
site.00.subj.PERU_01-R1386.lab.01-R1386.iso.1	Peru	PRJEB26000	ERS2401145	ERX2535683	ERR2516467																																						liquid media	MGIT	MGIT960	5	S	WHO_current
site.00.subj.PERU_01-R1466.lab.01-R1466.iso.1	Peru	PRJEB26000	ERS2401090	ERX2535628	ERR2516412																																						liquid media	MGIT	MGIT960	5	R	WHO_current
site.00.subj.PERU_01-R1468.lab.01-R1468.iso.1	Peru	PRJEB26000	ERS2401168	ERX2535706	ERR2516490																																						liquid media	MGIT	MGIT960	5	R	WHO_current
site.00.subj.PERU_01-R1499.lab.01-R1499.iso.1	Peru	PRJEB26000	ERS2401269	ERX2535807	ERR2516591																																						liquid media	MGIT	MGIT960	5	R	WHO_current
site.00.subj.PERU_01-R1505.lab.01-R1505.iso.1	Peru	PRJEB26000	ERS2401105	ERX2535643	ERR2516427																																						liquid media	MGIT	MGIT960	5	R	WHO_current
site.00.subj.PERU_01-R1540.lab.01-R1540.iso.1	Peru	PRJEB26000	ERS2401395	ERX2535933	ERR2516717																																						liquid media	MGIT	MGIT960	5	S	WHO_current
site.00.subj.PERU_01-R1559.lab.01-R1559.iso.1	Peru	PRJEB26000	ERS2401347	ERX2535885	ERR2516669																																						liquid media	MGIT	MGIT960	5	R	WHO_current
site.00.subj.PERU_01-R1599.lab.01-R1599.iso.1	Peru	PRJEB26000	ERS2401232	ERX2535770	ERR2516554																																						liquid media	MGIT	MGIT960	5	S	WHO_current
site.00.subj.PERU_02-09397.lab.02-09397.iso.1	Peru	PRJEB26000	ERS2401190	ERX2535728	ERR2516512																																						liquid media	MGIT	MGIT960	5	S	WHO_current
site.00.subj.PERU_02-09688.lab.02-09688.iso.1	Peru	PRJEB26000	ERS2401134	ERX2535672	ERR2516456																																						liquid media	MGIT	MGIT960	5	S	WHO_current
site.00.subj.PERU_02-09856.lab.02-09856.iso.1	Peru	PRJEB26000	ERS2401208	ERX2535746	ERR2516530																																						liquid media	MGIT	MGIT960	5	S	WHO_current
site.00.subj.PERU_02-09928.lab.02-09928.iso.1	Peru	PRJEB26000	ERS2401278	ERX2535816	ERR2516600																																						liquid media	MGIT	MGIT960	5	S	WHO_current
site.00.subj.PERU_02-10028.lab.02-10028.iso.1	Peru	PRJEB26000	ERS2401313	ERX2535851	ERR2516635																																						liquid media	MGIT	MGIT960	5	S	WHO_current
site.00.subj.PERU_02-10075.lab.02-10075.iso.1	Peru	PRJEB26000	ERS2401263	ERX2535801	ERR2516585																																						liquid media	MGIT	MGIT960	5	S	WHO_current
site.00.subj.PERU_02-10098.lab.02-10098.iso.1	Peru	PRJEB26000	ERS2401355	ERX2535893	ERR2516677																																						liquid media	MGIT	MGIT960	5	S	WHO_current
site.00.subj.PERU_02-R0016.lab.02-R0016.iso.1	Peru	PRJEB26000	ERS2401388	ERX2535926	ERR2516710																																						liquid media	MGIT	MGIT960	5	R	WHO_current
site.00.subj.PERU_02-R0099.lab.02-R0099.iso.1	Peru	PRJEB26000	ERS2401226	ERX2535764	ERR2516548																																						liquid media	MGIT	MGIT960	5	R	WHO_current
site.00.subj.PERU_02-R0119.lab.02-R0119.iso.1	Peru	PRJEB26000	ERS2401230	ERX2535768	ERR2516552																																						liquid media	MGIT	MGIT960	5	S	WHO_current
site.00.subj.PERU_02-R0191.lab.02-R0191.iso.1	Peru	PRJEB26000	ERS2401351	ERX2535889	ERR2516673																																						liquid media	MGIT	MGIT960	5	R	WHO_current
site.00.subj.PERU_02-R0236.lab.02-R0236.iso.1	Peru	PRJEB26000	ERS2401164	ERX2535702	ERR2516486																																						liquid media	MGIT	MGIT960	5	S	WHO_current
site.00.subj.PERU_02-R0237.lab.02-R0237.iso.1	Peru	PRJEB26000	ERS2401180	ERX2535718	ERR2516502																																						liquid media	MGIT	MGIT960	5	R	WHO_current
site.00.subj.PERU_02-R0241.lab.02-R0241.iso.1	Peru	PRJEB26000	ERS2401340	ERX2535878	ERR2516662																																						liquid media	MGIT	MGIT960	5	R	WHO_current
site.00.subj.PERU_02-R0272.lab.02-R0272.iso.1	Peru	PRJEB26000	ERS2401273	ERX2535811	ERR2516595																																						liquid media	MGIT	MGIT960	5	R	WHO_current
site.00.subj.PERU_02-R0325.lab.02-R0325.iso.1	Peru	PRJEB26000	ERS2401107	ERX2535645	ERR2516429																																						liquid media	MGIT	MGIT960	5	R	WHO_current
site.00.subj.PERU_02-R0360.lab.02-R0360.iso.1	Peru	PRJEB26000	ERS2401294	ERX2535832	ERR2516616																																						liquid media	MGIT	MGIT960	5	R	WHO_current
site.00.subj.PERU_02-R0407.lab.02-R0407.iso.1	Peru	PRJEB26000	ERS2401290	ERX2535828	ERR2516612																																						liquid media	MGIT	MGIT960	5	S	WHO_current
site.00.subj.PERU_02-R0754.lab.02-R0754.iso.1	Peru	PRJEB26000	ERS2401218	ERX2535756	ERR2516540																																						liquid media	MGIT	MGIT960	5	S	WHO_current
site.00.subj.PERU_02-R0759.lab.02-R0759.iso.1	Peru	PRJEB26000	ERS2401192	ERX2535730	ERR2516514																																						liquid media	MGIT	MGIT960	5	R	WHO_current
site.00.subj.PERU_02-R0793.lab.02-R0793.iso.1	Peru	PRJEB26000	ERS2401371	ERX2535909	ERR2516693																																						liquid media	MGIT	MGIT960	5	R	WHO_current
site.00.subj.PERU_02-R0812.lab.02-R0812.iso.1	Peru	PRJEB26000	ERS2401382	ERX2535920	ERR2516704																																						liquid media	MGIT	MGIT960	5	R	WHO_current
site.00.subj.PERU_02-R0848.lab.02-R0848.iso.1	Peru	PRJEB26000	ERS2401242	ERX2535780	ERR2516564																																						liquid media	MGIT	MGIT960	5	S	WHO_current
site.00.subj.PERU_02-R0861.lab.02-R0861.iso.1	Peru	PRJEB26000	ERS2401377	ERX2535915	ERR2516699																																						liquid media	MGIT	MGIT960	5	R	WHO_current
site.00.subj.PERU_02-R0890.lab.02-R0890.iso.1	Peru	PRJEB26000	ERS2401283	ERX2535821	ERR2516605																																						liquid media	MGIT	MGIT960	5	S	WHO_current
site.00.subj.PERU_02-R0911.lab.02-R0911.iso.1	Peru	PRJEB26000	ERS2401206	ERX2535744	ERR2516528																																						liquid media	MGIT	MGIT960	5	R	WHO_current
site.00.subj.PERU_02-R0948.lab.02-R0948.iso.1	Peru	PRJEB26000	ERS2401219	ERX2535757	ERR2516541																																						liquid media	MGIT	MGIT960	5	R	WHO_current
site.00.subj.PERU_02-R0951.lab.02-R0951.iso.1	Peru	PRJEB26000	ERS2401163	ERX2535701	ERR2516485																																						liquid media	MGIT	MGIT960	5	R	WHO_current
site.00.subj.PERU_02-R0971.lab.02-R0971.iso.1	Peru	PRJEB26000	ERS2401276	ERX2535814	ERR2516598																																						liquid media	MGIT	MGIT960	5	R	WHO_current
site.00.subj.PERU_02-R1076.lab.02-R1076.iso.1	Peru	PRJEB26000	ERS2401111	ERX2535649	ERR2516433																																						liquid media	MGIT	MGIT960	5	S	WHO_current
site.00.subj.PERU_02-R1101.lab.02-R1101.iso.1	Peru	PRJEB26000	ERS2401098	ERX2535636	ERR2516420																																						liquid media	MGIT	MGIT960	5	S	WHO_current
site.00.subj.PERU_02-R1106.lab.02-R1106.iso.1	Peru	PRJEB26000	ERS2401315	ERX2535853	ERR2516637																																						liquid media	MGIT	MGIT960	5	S	WHO_current
site.00.subj.PERU_02-R1114.lab.02-R1114.iso.1	Peru	PRJEB26000	ERS2401259	ERX2535797	ERR2516581																																						liquid media	MGIT	MGIT960	5	S	WHO_current
site.00.subj.PERU_02-R1137.lab.02-R1137.iso.1	Peru	PRJEB26000	ERS2401361	ERX2535899	ERR2516683																																						liquid media	MGIT	MGIT960	5	S	WHO_current
site.00.subj.PERU_02-R1140.lab.02-R1140.iso.1	Peru	PRJEB26000	ERS2401114	ERX2535652	ERR2516436																																						liquid media	MGIT	MGIT960	5	S	WHO_current
site.00.subj.PERU_02-R1142.lab.02-R1142.iso.1	Peru	PRJEB26000	ERS2401289	ERX2535827	ERR2516611																																						liquid media	MGIT	MGIT960	5	S	WHO_current
site.00.subj.PERU_02-R1191.lab.02-R1191.iso.1	Peru	PRJEB26000	ERS2401185	ERX2535723	ERR2516507																																						liquid media	MGIT	MGIT960	5	S	WHO_current
site.00.subj.PERU_02-R1203.lab.02-R1203.iso.1	Peru	PRJEB26000	ERS2401196	ERX2535734	ERR2516518																																						liquid media	MGIT	MGIT960	5	S	WHO_current
site.00.subj.PERU_02-R1210.lab.02-R1210.iso.1	Peru	PRJEB26000	ERS2401369	ERX2535907	ERR2516691																																						liquid media	MGIT	MGIT960	5	S	WHO_current
site.00.subj.PERU_02-R1244.lab.02-R1244.iso.1	Peru	PRJEB26000	ERS2401265	ERX2535803	ERR2516587																																						liquid media	MGIT	MGIT960	5	S	WHO_current
site.00.subj.PERU_02-R1260.lab.02-R1260.iso.1	Peru	PRJEB26000	ERS2401366	ERX2535904	ERR2516688																																						liquid media	MGIT	MGIT960	5	S	WHO_current
site.00.subj.PERU_02-R1262.lab.02-R1262.iso.1	Peru	PRJEB26000	ERS2401147	ERX2535685	ERR2516469																																						liquid media	MGIT	MGIT960	5	S	WHO_current
site.00.subj.PERU_02-R1267.lab.02-R1267.iso.1	Peru	PRJEB26000	ERS2401379	ERX2535917	ERR2516701																																						liquid media	MGIT	MGIT960	5	S	WHO_current
site.00.subj.PERU_02-R1275.lab.02-R1275.iso.1	Peru	PRJEB26000	ERS2401106	ERX2535644	ERR2516428																																						liquid media	MGIT	MGIT960	5	S	WHO_current
site.00.subj.PERU_02-R1288.lab.02-R1288.iso.1	Peru	PRJEB26000	ERS2401189	ERX2535727	ERR2516511																																						liquid media	MGIT	MGIT960	5	R	WHO_current
site.00.subj.PERU_02-R1457.lab.02-R1457.iso.1	Peru	PRJEB26000	ERS2401086	ERX2535624	ERR2516408																																						liquid media	MGIT	MGIT960	5	R	WHO_current
site.00.subj.PERU_02-R1479.lab.02-R1479.iso.1	Peru	PRJEB26000	ERS2401303	ERX2535841	ERR2516625																																						liquid media	MGIT	MGIT960	5	R	WHO_current
site.00.subj.PERU_02-R1527.lab.02-R1527.iso.1	Peru	PRJEB26000	ERS2401402	ERX2535940	ERR2516724																																						liquid media	MGIT	MGIT960	5	R	WHO_current
site.00.subj.PERU_02-R1543.lab.02-R1543.iso.1	Peru	PRJEB26000	ERS2401386	ERX2535924	ERR2516708																																						liquid media	MGIT	MGIT960	5	R	WHO_current
site.00.subj.PERU_02-R1544.lab.02-R1544.iso.1	Peru	PRJEB26000	ERS2401216	ERX2535754	ERR2516538																																						liquid media	MGIT	MGIT960	5	S	WHO_current
site.00.subj.PERU_02-R1589.lab.02-R1589.iso.1	Peru	PRJEB26000	ERS2401195	ERX2535733	ERR2516517																																						liquid media	MGIT	MGIT960	5	S	WHO_current
site.00.subj.PERU_02-R1630.lab.02-R1630.iso.1	Peru	PRJEB26000	ERS2401201	ERX2535739	ERR2516523																																						liquid media	MGIT	MGIT960	5	R	WHO_current
site.00.subj.PERU_02-R1645.lab.02-R1645.iso.1	Peru	PRJEB26000	ERS2401115	ERX2535653	ERR2516437																																						liquid media	MGIT	MGIT960	5	S	WHO_current
site.00.subj.PERU_02-R1685.lab.02-R1685.iso.1	Peru	PRJEB26000	ERS2401236	ERX2535774	ERR2516558																																						liquid media	MGIT	MGIT960	5	R	WHO_current
site.00.subj.PERU_02-R1723.lab.02-R1723.iso.1	Peru	PRJEB26000	ERS2401336	ERX2535874	ERR2516658																																						liquid media	MGIT	MGIT960	5	R	WHO_current
site.00.subj.PERU_02-R1726.lab.02-R1726.iso.1	Peru	PRJEB26000	ERS2401129	ERX2535667	ERR2516451																																						liquid media	MGIT	MGIT960	5	R	WHO_current
site.00.subj.PERU_02-R1728.lab.02-R1728.iso.1	Peru	PRJEB26000	ERS2401360	ERX2535898	ERR2516682																																						liquid media	MGIT	MGIT960	5	R	WHO_current
site.00.subj.PERU_02-R1753.lab.02-R1753.iso.1	Peru	PRJEB26000	ERS2401380	ERX2535918	ERR2516702																																						liquid media	MGIT	MGIT960	5	R	WHO_current
site.00.subj.PERU_02-R1793.lab.02-R1793.iso.1	Peru	PRJEB26000	ERS2401302	ERX2535840	ERR2516624																																						liquid media	MGIT	MGIT960	5	R	WHO_current
site.00.subj.PERU_02-R1854.lab.02-R1854.iso.1	Peru	PRJEB26000	ERS2401359	ERX2535897	ERR2516681																																						liquid media	MGIT	MGIT960	5	S	WHO_current
site.00.subj.PERU_02-R1871.lab.02-R1871.iso.1	Peru	PRJEB26000	ERS2401301	ERX2535839	ERR2516623																																						liquid media	MGIT	MGIT960	5	R	WHO_current
site.00.subj.PERU_02-R1915.lab.02-R1915.iso.1	Peru	PRJEB26000	ERS2401130	ERX2535668	ERR2516452																																						liquid media	MGIT	MGIT960	5	S	WHO_current
site.00.subj.PERU_02-R1940.lab.02-R1940.iso.1	Peru	PRJEB26000	ERS2401210	ERX2535748	ERR2516532																																						liquid media	MGIT	MGIT960	5	R	WHO_current
site.00.subj.PERU_02-R1942.lab.02-R1942.iso.1	Peru	PRJEB26000	ERS2401356	ERX2535894	ERR2516678																																						liquid media	MGIT	MGIT960	5	R	WHO_current
site.00.subj.PERU_02-R1945.lab.02-R1945.iso.1	Peru	PRJEB26000	ERS2401174	ERX2535712	ERR2516496																																						liquid media	MGIT	MGIT960	5	R	WHO_current
site.00.subj.PERU_02-R1952.lab.02-R1952.iso.1	Peru	PRJEB26000	ERS2401344	ERX2535882	ERR2516666																																						liquid media	MGIT	MGIT960	5	R	WHO_current
site.00.subj.PERU_03-10017.lab.03-10017.iso.1	Peru	PRJEB26000	ERS2401124	ERX2535662	ERR2516446																																						liquid media	MGIT	MGIT960	5	S	WHO_current
site.00.subj.PERU_03-10019.lab.03-10019.iso.1	Peru	PRJEB26000	ERS2401415	ERX2535953	ERR2516737																																						liquid media	MGIT	MGIT960	5	S	WHO_current
site.00.subj.PERU_03-10150.lab.03-10150.iso.1	Peru	PRJEB26000	ERS2401385	ERX2535923	ERR2516707																																						liquid media	MGIT	MGIT960	5	S	WHO_current
site.00.subj.PERU_03-R0058.lab.03-R0058.iso.1	Peru	PRJEB26000	ERS2401322	ERX2535860	ERR2516644																																						liquid media	MGIT	MGIT960	5	R	WHO_current
site.00.subj.PERU_03-R0068.lab.03-R0068.iso.1	Peru	PRJEB26000	ERS2401267	ERX2535805	ERR2516589																																						liquid media	MGIT	MGIT960	5	S	WHO_current
site.00.subj.PERU_03-R0070.lab.03-R0070.iso.1	Peru	PRJEB26000	ERS2401170	ERX2535708	ERR2516492																																						liquid media	MGIT	MGIT960	5	R	WHO_current
site.00.subj.PERU_03-R0110.lab.03-R0110.iso.1	Peru	PRJEB26000	ERS2401275	ERX2535813	ERR2516597																																						liquid media	MGIT	MGIT960	5	R	WHO_current
site.00.subj.PERU_03-R0177.lab.03-R0177.iso.1	Peru	PRJEB26000	ERS2401171	ERX2535709	ERR2516493																																						liquid media	MGIT	MGIT960	5	R	WHO_current
site.00.subj.PERU_03-R0194.lab.03-R0194.iso.1	Peru	PRJEB26000	ERS2401169	ERX2535707	ERR2516491																																						liquid media	MGIT	MGIT960	5	R	WHO_current
site.00.subj.PERU_03-R0221.lab.03-R0221.iso.1	Peru	PRJEB26000	ERS2401306	ERX2535844	ERR2516628																																						liquid media	MGIT	MGIT960	5	R	WHO_current
site.00.subj.PERU_03-R0268.lab.03-R0268.iso.1	Peru	PRJEB26000	ERS2401224	ERX2535762	ERR2516546																																						liquid media	MGIT	MGIT960	5	R	WHO_current
site.00.subj.PERU_03-R0293.lab.03-R0293.iso.1	Peru	PRJEB26000	ERS2401154	ERX2535692	ERR2516476																																						liquid media	MGIT	MGIT960	5	R	WHO_current
site.00.subj.PERU_03-R0319.lab.03-R0319.iso.1	Peru	PRJEB26000	ERS2401186	ERX2535724	ERR2516508																																						liquid media	MGIT	MGIT960	5	R	WHO_current
site.00.subj.PERU_03-R0324.lab.03-R0324.iso.1	Peru	PRJEB26000	ERS2401314	ERX2535852	ERR2516636																																						liquid media	MGIT	MGIT960	5	R	WHO_current
site.00.subj.PERU_03-R0411.lab.03-R0411.iso.1	Peru	PRJEB26000	ERS2401207	ERX2535745	ERR2516529																																						liquid media	MGIT	MGIT960	5	R	WHO_current
site.00.subj.PERU_03-R0419.lab.03-R0419.iso.1	Peru	PRJEB26000	ERS2401158	ERX2535696	ERR2516480																																						liquid media	MGIT	MGIT960	5	R	WHO_current
site.00.subj.PERU_03-R0655.lab.03-R0655.iso.1	Peru	PRJEB26000	ERS2401157	ERX2535695	ERR2516479																																						liquid media	MGIT	MGIT960	5	R	WHO_current
site.00.subj.PERU_03-R0736.lab.03-R0736.iso.1	Peru	PRJEB26000	ERS2401317	ERX2535855	ERR2516639																																						liquid media	MGIT	MGIT960	5	S	WHO_current
site.00.subj.PERU_03-R0749.lab.03-R0749.iso.1	Peru	PRJEB26000	ERS2401165	ERX2535703	ERR2516487																																						liquid media	MGIT	MGIT960	5	S	WHO_current
site.00.subj.PERU_03-R0768.lab.03-R0768.iso.1	Peru	PRJEB26000	ERS2401193	ERX2535731	ERR2516515																																						liquid media	MGIT	MGIT960	5	S	WHO_current
site.00.subj.PERU_03-R0780.lab.03-R0780.iso.1	Peru	PRJEB26000	ERS2401198	ERX2535736	ERR2516520																																						liquid media	MGIT	MGIT960	5	S	WHO_current
site.00.subj.PERU_03-R0783.lab.03-R0783.iso.1	Peru	PRJEB26000	ERS2401243	ERX2535781	ERR2516565																																						liquid media	MGIT	MGIT960	5	S	WHO_current
site.00.subj.PERU_03-R0795.lab.03-R0795.iso.1	Peru	PRJEB26000	ERS2401128	ERX2535666	ERR2516450																																						liquid media	MGIT	MGIT960	5	S	WHO_current
site.00.subj.PERU_03-R0797.lab.03-R0797.iso.1	Peru	PRJEB26000	ERS2401109	ERX2535647	ERR2516431																																						liquid media	MGIT	MGIT960	5	R	WHO_current
site.00.subj.PERU_03-R0871.lab.03-R0871.iso.1	Peru	PRJEB26000	ERS2401222	ERX2535760	ERR2516544																																						liquid media	MGIT	MGIT960	5	R	WHO_current
site.00.subj.PERU_03-R0878.lab.03-R0878.iso.1	Peru	PRJEB26000	ERS2401211	ERX2535749	ERR2516533																																						liquid media	MGIT	MGIT960	5	R	WHO_current
site.00.subj.PERU_03-R0908.lab.03-R0908.iso.1	Peru	PRJEB26000	ERS2401298	ERX2535836	ERR2516620																																						liquid media	MGIT	MGIT960	5	S	WHO_current
site.00.subj.PERU_03-R0920.lab.03-R0920.iso.1	Peru	PRJEB26000	ERS2401246	ERX2535784	ERR2516568																																						liquid media	MGIT	MGIT960	5	S	WHO_current
site.00.subj.PERU_03-R0929.lab.03-R0929.iso.1	Peru	PRJEB26000	ERS2401159	ERX2535697	ERR2516481																																						liquid media	MGIT	MGIT960	5	S	WHO_current
site.00.subj.PERU_03-R0951.lab.03-R0951.iso.1	Peru	PRJEB26000	ERS2401118	ERX2535656	ERR2516440																																						liquid media	MGIT	MGIT960	5	R	WHO_current
site.00.subj.PERU_03-R0979.lab.03-R0979.iso.1	Peru	PRJEB26000	ERS2401293	ERX2535831	ERR2516615																																						liquid media	MGIT	MGIT960	5	R	WHO_current
site.00.subj.PERU_03-R0986.lab.03-R0986.iso.1	Peru	PRJEB26000	ERS2401143	ERX2535681	ERR2516465																																						liquid media	MGIT	MGIT960	5	S	WHO_current
site.00.subj.PERU_03-R1082.lab.03-R1082.iso.1	Peru	PRJEB26000	ERS2401135	ERX2535673	ERR2516457																																						liquid media	MGIT	MGIT960	5	R	WHO_current
site.00.subj.PERU_03-R1084.lab.03-R1084.iso.1	Peru	PRJEB26000	ERS2401411	ERX2535949	ERR2516733																																						liquid media	MGIT	MGIT960	5	R	WHO_current
site.00.subj.PERU_03-R1176.lab.03-R1176.iso.1	Peru	PRJEB26000	ERS2401191	ERX2535729	ERR2516513																																						liquid media	MGIT	MGIT960	5	R	WHO_current
site.00.subj.PERU_03-R1337.lab.03-R1337.iso.1	Peru	PRJEB26000	ERS2401346	ERX2535884	ERR2516668																																						liquid media	MGIT	MGIT960	5	R	WHO_current
site.00.subj.PERU_03-R1338.lab.03-R1338.iso.1	Peru	PRJEB26000	ERS2401345	ERX2535883	ERR2516667																																						liquid media	MGIT	MGIT960	5	R	WHO_current
site.00.subj.PERU_03-R1373.lab.03-R1373.iso.1	Peru	PRJEB26000	ERS2401406	ERX2535944	ERR2516728																																						liquid media	MGIT	MGIT960	5	R	WHO_current
site.00.subj.PERU_03-R1404.lab.03-R1404.iso.1	Peru	PRJEB26000	ERS2401401	ERX2535939	ERR2516723																																						liquid media	MGIT	MGIT960	5	R	WHO_current
site.00.subj.PERU_03-R1451.lab.03-R1451.iso.1	Peru	PRJEB26000	ERS2401204	ERX2535742	ERR2516526																																						liquid media	MGIT	MGIT960	5	R	WHO_current
site.00.subj.PERU_03-R1465.lab.03-R1465.iso.1	Peru	PRJEB26000	ERS2401209	ERX2535747	ERR2516531																																						liquid media	MGIT	MGIT960	5	R	WHO_current
site.00.subj.PERU_03-R1504.lab.03-R1504.iso.1	Peru	PRJEB26000	ERS2401078	ERX2535616	ERR2516400																																						liquid media	MGIT	MGIT960	5	R	WHO_current
site.00.subj.PERU_04-R0273.lab.04-R0273.iso.1	Peru	PRJEB26000	ERS2401364	ERX2535902	ERR2516686																																						liquid media	MGIT	MGIT960	5	R	WHO_current
site.00.subj.PERU_04-R0292.lab.04-R0292.iso.1	Peru	PRJEB26000	ERS2401256	ERX2535794	ERR2516578																																						liquid media	MGIT	MGIT960	5	R	WHO_current
site.00.subj.PERU_04-R0438.lab.04-R0438.iso.1	Peru	PRJEB26000	ERS2401182	ERX2535720	ERR2516504																																						liquid media	MGIT	MGIT960	5	R	WHO_current
site.00.subj.PERU_1719.lab.00-R0025.iso.1	Peru	PRJEB26000	ERS2401332	ERX2535870	ERR2516654																																						liquid media	MGIT	MGIT960	5	R	WHO_current
site.00.subj.PERU_1752.lab.00-R0435.iso.1	Peru	PRJEB26000	ERS2401310	ERX2535848	ERR2516632																																						liquid media	MGIT	MGIT960	5	R	WHO_current
site.00.subj.PERU_1752.lab.02-R1941.iso.1	Peru	PRJEB26000	ERS2401416	ERX2535954	ERR2516738																																						liquid media	MGIT	MGIT960	5	R	WHO_current
site.00.subj.PERU_1846.lab.01-R0239.iso.1	Peru	PRJEB26000	ERS2401286	ERX2535824	ERR2516608																																						liquid media	MGIT	MGIT960	5	R	WHO_current
site.00.subj.PERU_1846.lab.01-R0903.iso.1	Peru	PRJEB26000	ERS2401324	ERX2535862	ERR2516646																																						liquid media	MGIT	MGIT960	5	R	WHO_current
site.00.subj.PERU_1935.lab.01-R0290.iso.1	Peru	PRJEB26000	ERS2401412	ERX2535950	ERR2516734																																						liquid media	MGIT	MGIT960	5	R	WHO_current
site.00.subj.PERU_1935.lab.02-R1709.iso.1	Peru	PRJEB26000	ERS2401308	ERX2535846	ERR2516630																																						liquid media	MGIT	MGIT960	5	R	WHO_current
site.00.subj.PERU_2307.lab.00-R0308.iso.1	Peru	PRJEB26000	ERS2401141	ERX2535679	ERR2516463																																						liquid media	MGIT	MGIT960	5	R	WHO_current
site.00.subj.PERU_2307.lab.98-R660.iso.1	Peru	PRJEB26000	ERS2401156	ERX2535694	ERR2516478																																						liquid media	MGIT	MGIT960	5	R	WHO_current
site.00.subj.PERU_2319.lab.00-R1156.iso.1	Peru	PRJEB26000	ERS2401342	ERX2535880	ERR2516664																																						liquid media	MGIT	MGIT960	5	R	WHO_current
site.00.subj.PERU_2319.lab.01-R0153.iso.1	Peru	PRJEB26000	ERS2401203	ERX2535741	ERR2516525																																						liquid media	MGIT	MGIT960	5	R	WHO_current
site.00.subj.PERU_2341.lab.00-R1566.iso.1	Peru	PRJEB26000	ERS2401251	ERX2535789	ERR2516573																																						liquid media	MGIT	MGIT960	5	R	WHO_current
site.00.subj.PERU_2341.lab.01-R1341.iso.1	Peru	PRJEB26000	ERS2401387	ERX2535925	ERR2516709																																						liquid media	MGIT	MGIT960	5	R	WHO_current
site.00.subj.PERU_2427.lab.01-R1321.iso.1	Peru	PRJEB26000	ERS2401103	ERX2535641	ERR2516425																																						liquid media	MGIT	MGIT960	5	R	WHO_current
site.00.subj.PERU_2427.lab.02-R1789.iso.1	Peru	PRJEB26000	ERS2401326	ERX2535864	ERR2516648																																						liquid media	MGIT	MGIT960	5	R	WHO_current
site.00.subj.PERU_2546.lab.02-R1687.iso.1	Peru	PRJEB26000	ERS2401248	ERX2535786	ERR2516570																																						liquid media	MGIT	MGIT960	5	R	WHO_current
site.00.subj.PERU_2546.lab.03-R0061.iso.1	Peru	PRJEB26000	ERS2401133	ERX2535671	ERR2516455																																						liquid media	MGIT	MGIT960	5	R	WHO_current
site.00.subj.PERU_2546.lab.03-R0821.iso.1	Peru	PRJEB26000	ERS2401297	ERX2535835	ERR2516619																																						liquid media	MGIT	MGIT960	5	R	WHO_current
site.00.subj.PERU_2556.lab.01-R1305.iso.1	Peru	PRJEB26000	ERS2401181	ERX2535719	ERR2516503																																						liquid media	MGIT	MGIT960	5	R	WHO_current
site.00.subj.PERU_2556.lab.02-R0417.iso.1	Peru	PRJEB26000	ERS2401328	ERX2535866	ERR2516650																																						liquid media	MGIT	MGIT960	5	R	WHO_current
site.00.subj.PERU_2561.lab.01-R1387.iso.1	Peru	PRJEB26000	ERS2401082	ERX2535620	ERR2516404																																						liquid media	MGIT	MGIT960	5	R	WHO_current
site.00.subj.PERU_2561.lab.02-R1681.iso.1	Peru	PRJEB26000	ERS2401087	ERX2535625	ERR2516409																																						liquid media	MGIT	MGIT960	5	R	WHO_current
site.00.subj.PERU_2566.lab.01-R0166.iso.1	Peru	PRJEB26000	ERS2401238	ERX2535776	ERR2516560																																						liquid media	MGIT	MGIT960	5	R	WHO_current
site.00.subj.PERU_2566.lab.02-R1485.iso.1	Peru	PRJEB26000	ERS2401140	ERX2535678	ERR2516462																																						liquid media	MGIT	MGIT960	5	R	WHO_current
site.00.subj.PERU_2723.lab.02-R0286.iso.1	Peru	PRJEB26000	ERS2401280	ERX2535818	ERR2516602																																						liquid media	MGIT	MGIT960	5	S	WHO_current
site.00.subj.PERU_2723.lab.02-R1683.iso.1	Peru	PRJEB26000	ERS2401119	ERX2535657	ERR2516441																																						liquid media	MGIT	MGIT960	5	R	WHO_current
site.00.subj.PERU_3017.lab.02-R0984.iso.1	Peru	PRJEB26000	ERS2401175	ERX2535713	ERR2516497																																						liquid media	MGIT	MGIT960	5	S	WHO_current
site.00.subj.PERU_3017.lab.02-R1444.iso.1	Peru	PRJEB26000	ERS2401409	ERX2535947	ERR2516731																																						liquid media	MGIT	MGIT960	5	S	WHO_current
site.00.subj.PERU_3105.lab.02-R1825.iso.1	Peru	PRJEB26000	ERS2401394	ERX2535932	ERR2516716																																						liquid media	MGIT	MGIT960	5	R	WHO_current
site.00.subj.PERU_3105.lab.03-R0327.iso.1	Peru	PRJEB26000	ERS2401179	ERX2535717	ERR2516501																																						liquid media	MGIT	MGIT960	5	R	WHO_current
site.00.subj.PERU_3145.lab.02-R0328.iso.1	Peru	PRJEB26000	ERS2401399	ERX2535937	ERR2516721																																						liquid media	MGIT	MGIT960	5	R	WHO_current
site.00.subj.PERU_3145.lab.02-R1641.iso.1	Peru	PRJEB26000	ERS2401363	ERX2535901	ERR2516685																																						liquid media	MGIT	MGIT960	5	R	WHO_current
site.00.subj.PERU_3430.lab.02-R1742.iso.1	Peru	PRJEB26000	ERS2401343	ERX2535881	ERR2516665																																						liquid media	MGIT	MGIT960	5	R	WHO_current
site.00.subj.PERU_98-R454.lab.98-R454.iso.1	Peru	PRJEB26000	ERS2401237	ERX2535775	ERR2516559																																						liquid media	MGIT	MGIT960	5	R	WHO_current
site.00.subj.PERU_98-R790.lab.98-R790.iso.1	Peru	PRJEB26000	ERS2401160	ERX2535698	ERR2516482																																						liquid media	MGIT	MGIT960	5	R	WHO_current
site.00.subj.PERU_99-10364.lab.99-10364.iso.1	Peru	PRJEB26000	ERS2401205	ERX2535743	ERR2516527																																						liquid media	MGIT	MGIT960	5	R	WHO_current
site.00.subj.PERU_99-R1043.lab.99-R1043.iso.1	Peru	PRJEB26000	ERS2401161	ERX2535699	ERR2516483																																						liquid media	MGIT	MGIT960	5	R	WHO_current
site.00.subj.PERU_99-R1083.lab.99-R1083.iso.1	Peru	PRJEB26000	ERS2401292	ERX2535830	ERR2516614																																						liquid media	MGIT	MGIT960	5	R	WHO_current
site.00.subj.PERU_99-R141.lab.99-R141.iso.1	Peru	PRJEB26000	ERS2401391	ERX2535929	ERR2516713																																						liquid media	MGIT	MGIT960	5	R	WHO_current
site.00.subj.PERU_99-R545.lab.99-R545.iso.1	Peru	PRJEB26000	ERS2401177	ERX2535715	ERR2516499																																						liquid media	MGIT	MGIT960	5	R	WHO_current
site.00.subj.PERU_99-R576.lab.99-R576.iso.1	Peru	PRJEB26000	ERS2401221	ERX2535759	ERR2516543																																						liquid media	MGIT	MGIT960	5	R	WHO_current
site.00.subj.PERU_99-R719.lab.99-R719.iso.1	Peru	PRJEB26000	ERS2401268	ERX2535806	ERR2516590																																						liquid media	MGIT	MGIT960	5	R	WHO_current
site.00.subj.PERU_99-R855.lab.99-R855.iso.1	Peru	PRJEB26000	ERS2401405	ERX2535943	ERR2516727																																						liquid media	MGIT	MGIT960	5	R	WHO_current
site.00.subj.PERU_99-R862.lab.99-R862.iso.1	Peru	PRJEB26000	ERS2401138	ERX2535676	ERR2516460																																						liquid media	MGIT	MGIT960	5	R	WHO_current
site.00.subj.PERU_99-R887.lab.99-R887.iso.1	Peru	PRJEB26000	ERS2401374	ERX2535912	ERR2516696																																						liquid media	MGIT	MGIT960	5	R	WHO_current
site.00.subj.PERU_99-R890.lab.99-R890.iso.1	Peru	PRJEB26000	ERS2401341	ERX2535879	ERR2516663																																						liquid media	MGIT	MGIT960	5	R	WHO_current
site.00.subj.RIVM_1.lab.NL510.iso.1	Netherlands	PRJEB26002	ERS2402243	ERX2536781	ERR2517565																																						liquid media	MGIT	MGIT960	5	S	WHO_current	liquid media
site.00.subj.RIVM_10.lab.NL032.iso.1	Netherlands	PRJEB26002	ERS2401831	ERX2536369	ERR2517153																																						liquid media	MGIT	MGIT960	5	S	WHO_current	liquid media
site.00.subj.RIVM_100.lab.NL153.iso.1	Netherlands	PRJEB26002	ERS2401938	ERX2536476	ERR2517260																																						liquid media	MGIT	MGIT960	5	S	WHO_current	liquid media
site.00.subj.RIVM_100.lab.NL495.iso.1	Netherlands	PRJEB26002	ERS2402229	ERX2536767	ERR2517551																																						liquid media	MGIT	MGIT960	5	S	WHO_current	liquid media
site.00.subj.RIVM_102.lab.NL089.iso.1	Netherlands	PRJEB26002	ERS2401882	ERX2536420	ERR2517204																																						liquid media	MGIT	MGIT960	5	S	WHO_current	liquid media
site.00.subj.RIVM_104.lab.NL135.iso.1	Netherlands	PRJEB26002	ERS2401922	ERX2536460	ERR2517244																																						liquid media	MGIT	MGIT960	5	S	WHO_current
site.00.subj.RIVM_105.lab.NL046.iso.1	Netherlands	PRJEB26002	ERS2401844	ERX2536382	ERR2517166																																						liquid media	MGIT	MGIT960	5	S	WHO_current	liquid media
site.00.subj.RIVM_106.lab.NL034.iso.1	Netherlands	PRJEB26002	ERS2401832	ERX2536370	ERR2517154																																						liquid media	MGIT	MGIT960	5	S	WHO_current	liquid media
site.00.subj.RIVM_107.lab.NL035.iso.1	Netherlands	PRJEB26002	ERS2401833	ERX2536371	ERR2517155																																						liquid media	MGIT	MGIT960	5	S	WHO_current	liquid media
site.00.subj.RIVM_108.lab.NL137.iso.1	Netherlands	PRJEB26002	ERS2401924	ERX2536462	ERR2517246																																						liquid media	MGIT	MGIT960	5	S	WHO_current	liquid media
site.00.subj.RIVM_109.lab.NL270.iso.1	Netherlands	PRJEB26002	ERS2402036	ERX2536574	ERR2517358																																						liquid media	MGIT	MGIT960	5	S	WHO_current	liquid media
site.00.subj.RIVM_11.lab.NL044.iso.1	Netherlands	PRJEB26002	ERS2401842	ERX2536380	ERR2517164																																						liquid media	MGIT	MGIT960	5	S	WHO_current	liquid media
site.00.subj.RIVM_111.lab.NL369.iso.1	Netherlands	PRJEB26002	ERS2402117	ERX2536655	ERR2517439																																						liquid media	MGIT	MGIT960	5	S	WHO_current	liquid media
site.00.subj.RIVM_112.lab.NL028.iso.1	Netherlands	PRJEB26002	ERS2401828	ERX2536366	ERR2517150																																						liquid media	MGIT	MGIT960	5	S	WHO_current	liquid media
site.00.subj.RIVM_113.lab.NL394.iso.1	Netherlands	PRJEB26002	ERS2402140	ERX2536678	ERR2517462																																						liquid media	MGIT	MGIT960	5	S	WHO_current	liquid media
site.00.subj.RIVM_114.lab.NL446.iso.1	Netherlands	PRJEB26002	ERS2402186	ERX2536724	ERR2517508																																						liquid media	MGIT	MGIT960	5	S	WHO_current	liquid media
site.00.subj.RIVM_115.lab.NL567.iso.1	Netherlands	PRJEB26002	ERS2402290	ERX2536828	ERR2517612																																						liquid media	MGIT	MGIT960	5	S	WHO_current	liquid media
site.00.subj.RIVM_116.lab.NL304.iso.1	Netherlands	PRJEB26002	ERS2402064	ERX2536602	ERR2517386																																						liquid media	MGIT	MGIT960	5	S	WHO_current	liquid media
site.00.subj.RIVM_117.lab.NL387.iso.1	Netherlands	PRJEB26002	ERS2402135	ERX2536673	ERR2517457																																						liquid media	MGIT	MGIT960	5	S	WHO_current	liquid media
site.00.subj.RIVM_118.lab.NL061.iso.1	Netherlands	PRJEB26002	ERS2401856	ERX2536394	ERR2517178																																						liquid media	MGIT	MGIT960	5	S	WHO_current	liquid media
site.00.subj.RIVM_119.lab.NL268.iso.1	Netherlands	PRJEB26002	ERS2402035	ERX2536573	ERR2517357																																						liquid media	MGIT	MGIT960	5	S	WHO_current	liquid media
site.00.subj.RIVM_12.lab.NL314.iso.1	Netherlands	PRJEB26002	ERS2402074	ERX2536612	ERR2517396																																						liquid media	MGIT	MGIT960	5	S	WHO_current	liquid media
site.00.subj.RIVM_121.lab.NL224.iso.1	Netherlands	PRJEB26002	ERS2401997	ERX2536535	ERR2517319																																						liquid media	MGIT	MGIT960	5	S	WHO_current	liquid media
site.00.subj.RIVM_122.lab.NL048.iso.1	Netherlands	PRJEB26002	ERS2401846	ERX2536384	ERR2517168																																						liquid media	MGIT	MGIT960	5	S	WHO_current	liquid media
site.00.subj.RIVM_123.lab.NL191.iso.1	Netherlands	PRJEB26002	ERS2401969	ERX2536507	ERR2517291																																						liquid media	MGIT	MGIT960	5	S	WHO_current	liquid media
site.00.subj.RIVM_124.lab.NL367.iso.1	Netherlands	PRJEB26002	ERS2402115	ERX2536653	ERR2517437																																						liquid media	MGIT	MGIT960	5	S	WHO_current	liquid media
site.00.subj.RIVM_125.lab.NL218.iso.1	Netherlands	PRJEB26002	ERS2401991	ERX2536529	ERR2517313																																						liquid media	MGIT	MGIT960	5	S	WHO_current	liquid media
site.00.subj.RIVM_126.lab.NL206.iso.1	Netherlands	PRJEB26002	ERS2401983	ERX2536521	ERR2517305																																						liquid media	MGIT	MGIT960	5	S	WHO_current	liquid media
site.00.subj.RIVM_127.lab.NL095.iso.1	Netherlands	PRJEB26002	ERS2401888	ERX2536426	ERR2517210																																						liquid media	MGIT	MGIT960	5	S	WHO_current	liquid media
site.00.subj.RIVM_128.lab.NL166.iso.1	Netherlands	PRJEB26002	ERS2401948	ERX2536486	ERR2517270																																						liquid media	MGIT	MGIT960	5	S	WHO_current	liquid media
site.00.subj.RIVM_129.lab.NL554.iso.1	Netherlands	PRJEB26002	ERS2402277	ERX2536815	ERR2517599																																						liquid media	MGIT	MGIT960	5	S	WHO_current	liquid media
site.00.subj.RIVM_13.lab.NL128.iso.1	Netherlands	PRJEB26002	ERS2401915	ERX2536453	ERR2517237																																						liquid media	MGIT	MGIT960	5	S	WHO_current	liquid media
site.00.subj.RIVM_133.lab.NL174.iso.1	Netherlands	PRJEB26002	ERS2401955	ERX2536493	ERR2517277																																						liquid media	MGIT	MGIT960	5	S	WHO_current	liquid media
site.00.subj.RIVM_134.lab.NL546.iso.1	Netherlands	PRJEB26002	ERS2402270	ERX2536808	ERR2517592																																						liquid media	MGIT	MGIT960	5	S	WHO_current	liquid media
site.00.subj.RIVM_135.lab.NL577.iso.1	Netherlands	PRJEB26002	ERS2402299	ERX2536837	ERR2517621																																						liquid media	MGIT	MGIT960	5	S	WHO_current	liquid media
site.00.subj.RIVM_136.lab.NL236.iso.1	Netherlands	PRJEB26002	ERS2402008	ERX2536546	ERR2517330																																						liquid media	MGIT	MGIT960	5	S	WHO_current	liquid media
site.00.subj.RIVM_138.lab.NL389.iso.1	Netherlands	PRJEB26002	ERS2402137	ERX2536675	ERR2517459																																						liquid media	MGIT	MGIT960	5	S	WHO_current	liquid media
site.00.subj.RIVM_14.lab.NL492.iso.1	Netherlands	PRJEB26002	ERS2402226	ERX2536764	ERR2517548																																												liquid media
site.00.subj.RIVM_140.lab.NL096.iso.1	Netherlands	PRJEB26002	ERS2401889	ERX2536427	ERR2517211																																						liquid media	MGIT	MGIT960	5	S	WHO_current	liquid media
site.00.subj.RIVM_141.lab.NL196.iso.1	Netherlands	PRJEB26002	ERS2401973	ERX2536511	ERR2517295																																						liquid media	MGIT	MGIT960	5	S	WHO_current	liquid media
site.00.subj.RIVM_142.lab.NL070.iso.1	Netherlands	PRJEB26002	ERS2401864	ERX2536402	ERR2517186																																						liquid media	MGIT	MGIT960	5	S	WHO_current	liquid media
site.00.subj.RIVM_143.lab.NL530.iso.1	Netherlands	PRJEB26002	ERS2402256	ERX2536794	ERR2517578																																						liquid media	MGIT	MGIT960	5	S	WHO_current	liquid media
site.00.subj.RIVM_144.lab.NL043.iso.1	Netherlands	PRJEB26002	ERS2401841	ERX2536379	ERR2517163																																						liquid media	MGIT	MGIT960	5	S	WHO_current	liquid media
site.00.subj.RIVM_145.lab.NL430.iso.1	Netherlands	PRJEB26002	ERS2402172	ERX2536710	ERR2517494																																						liquid media	MGIT	MGIT960	5	S	WHO_current	liquid media
site.00.subj.RIVM_146.lab.NL235.iso.1	Netherlands	PRJEB26002	ERS2402007	ERX2536545	ERR2517329																																						liquid media	MGIT	MGIT960	5	S	WHO_current	liquid media
site.00.subj.RIVM_148.lab.NL158.iso.1	Netherlands	PRJEB26002	ERS2401943	ERX2536481	ERR2517265																																						liquid media	MGIT	MGIT960	5	S	WHO_current	liquid media
site.00.subj.RIVM_149.lab.NL508.iso.1	Netherlands	PRJEB26002	ERS2402242	ERX2536780	ERR2517564																																						liquid media	MGIT	MGIT960	5	S	WHO_current	liquid media
site.00.subj.RIVM_150.lab.NL462.iso.1	Netherlands	PRJEB26002	ERS2402200	ERX2536738	ERR2517522																																						liquid media	MGIT	MGIT960	5	S	WHO_current	liquid media
site.00.subj.RIVM_151.lab.NL105.iso.1	Netherlands	PRJEB26002	ERS2401898	ERX2536436	ERR2517220																																						liquid media	MGIT	MGIT960	5	S	WHO_current	liquid media
site.00.subj.RIVM_152.lab.NL332.iso.1	Netherlands	PRJEB26002	ERS2402090	ERX2536628	ERR2517412																																						liquid media	MGIT	MGIT960	5	S	WHO_current	liquid media
site.00.subj.RIVM_153.lab.NL558.iso.1	Netherlands	PRJEB26002	ERS2402281	ERX2536819	ERR2517603																																						liquid media	MGIT	MGIT960	5	S	WHO_current	liquid media
site.00.subj.RIVM_154.lab.NL333.iso.1	Netherlands	PRJEB26002	ERS2402091	ERX2536629	ERR2517413																																						liquid media	MGIT	MGIT960	5	S	WHO_current	liquid media
site.00.subj.RIVM_157.lab.NL285.iso.1	Netherlands	PRJEB26002	ERS2402051	ERX2536589	ERR2517373																																						liquid media	MGIT	MGIT960	5	S	WHO_current	liquid media
site.00.subj.RIVM_158.lab.NL507.iso.1	Netherlands	PRJEB26002	ERS2402241	ERX2536779	ERR2517563																																						liquid media	MGIT	MGIT960	5	S	WHO_current	liquid media
site.00.subj.RIVM_16.lab.NL589.iso.1	Netherlands	PRJEB26002	ERS2402311	ERX2536849	ERR2517633																																						liquid media	MGIT	MGIT960	5	S	WHO_current	liquid media
site.00.subj.RIVM_160.lab.NL201.iso.1	Netherlands	PRJEB26002	ERS2401978	ERX2536516	ERR2517300																																						liquid media	MGIT	MGIT960	5	S	WHO_current	liquid media
site.00.subj.RIVM_161.lab.NL514.iso.1	Netherlands	PRJEB26002	ERS2402245	ERX2536783	ERR2517567																																						liquid media	MGIT	MGIT960	5	S	WHO_current
site.00.subj.RIVM_162.lab.NL215.iso.1	Netherlands	PRJEB26002	ERS2401989	ERX2536527	ERR2517311																																						liquid media	MGIT	MGIT960	5	S	WHO_current	liquid media
site.00.subj.RIVM_163.lab.NL361.iso.1	Netherlands	PRJEB26002	ERS2402109	ERX2536647	ERR2517431																																						liquid media	MGIT	MGIT960	5	S	WHO_current	liquid media
site.00.subj.RIVM_164.lab.NL377.iso.1	Netherlands	PRJEB26002	ERS2402125	ERX2536663	ERR2517447																																						liquid media	MGIT	MGIT960	5	S	WHO_current	liquid media
site.00.subj.RIVM_165.lab.NL152.iso.1	Netherlands	PRJEB26002	ERS2401937	ERX2536475	ERR2517259																																						liquid media	MGIT	MGIT960	5	S	WHO_current	liquid media
site.00.subj.RIVM_166.lab.NL118.iso.1	Netherlands	PRJEB26002	ERS2401909	ERX2536447	ERR2517231																																						liquid media	MGIT	MGIT960	5	S	WHO_current	liquid media
site.00.subj.RIVM_167.lab.NL451.iso.1	Netherlands	PRJEB26002	ERS2402190	ERX2536728	ERR2517512																																						liquid media	MGIT	MGIT960	5	S	WHO_current	liquid media
site.00.subj.RIVM_169.lab.NL335.iso.1	Netherlands	PRJEB26002	ERS2402092	ERX2536630	ERR2517414																																						liquid media	MGIT	MGIT960	5	S	WHO_current	liquid media
site.00.subj.RIVM_17.lab.NL228.iso.1	Netherlands	PRJEB26002	ERS2402001	ERX2536539	ERR2517323																																						liquid media	MGIT	MGIT960	5	S	WHO_current	liquid media
site.00.subj.RIVM_171.lab.NL370.iso.1	Netherlands	PRJEB26002	ERS2402118	ERX2536656	ERR2517440																																						liquid media	MGIT	MGIT960	5	S	WHO_current	liquid media
site.00.subj.RIVM_172.lab.NL062.iso.1	Netherlands	PRJEB26002	ERS2401857	ERX2536395	ERR2517179																																						liquid media	MGIT	MGIT960	5	S	WHO_current	liquid media
site.00.subj.RIVM_173.lab.NL464.iso.1	Netherlands	PRJEB26002	ERS2402202	ERX2536740	ERR2517524																																						liquid media	MGIT	MGIT960	5	S	WHO_current	liquid media
site.00.subj.RIVM_174.lab.NL006.iso.1	Netherlands	PRJEB26002	ERS2401810	ERX2536348	ERR2517132																																						liquid media	MGIT	MGIT960	5	S	WHO_current	liquid media
site.00.subj.RIVM_175.lab.NL343.iso.1	Netherlands	PRJEB26002	ERS2402097	ERX2536635	ERR2517419																																						liquid media	MGIT	MGIT960	5	S	WHO_current	liquid media
site.00.subj.RIVM_176.lab.NL255.iso.1	Netherlands	PRJEB26002	ERS2402023	ERX2536561	ERR2517345																																						liquid media	MGIT	MGIT960	5	S	WHO_current	liquid media
site.00.subj.RIVM_177.lab.NL248.iso.1	Netherlands	PRJEB26002	ERS2402017	ERX2536555	ERR2517339																																						liquid media	MGIT	MGIT960	5	S	WHO_current	liquid media
site.00.subj.RIVM_178.lab.NL321.iso.1	Netherlands	PRJEB26002	ERS2402081	ERX2536619	ERR2517403																																						liquid media	MGIT	MGIT960	5	S	WHO_current	liquid media
site.00.subj.RIVM_179.lab.NL469.iso.1	Netherlands	PRJEB26002	ERS2402207	ERX2536745	ERR2517529																																						liquid media	MGIT	MGIT960	5	S	WHO_current	liquid media
site.00.subj.RIVM_18.lab.NL556.iso.1	Netherlands	PRJEB26002	ERS2402279	ERX2536817	ERR2517601																																						liquid media	MGIT	MGIT960	5	S	WHO_current	liquid media
site.00.subj.RIVM_180.lab.NL450.iso.1	Netherlands	PRJEB26002	ERS2402189	ERX2536727	ERR2517511																																						liquid media	MGIT	MGIT960	5	S	WHO_current	liquid media
site.00.subj.RIVM_181.lab.NL001.iso.1	Netherlands	PRJEB26002	ERS2401805	ERX2536343	ERR2517127																																						liquid media	MGIT	MGIT960	5	S	WHO_current	liquid media
site.00.subj.RIVM_182.lab.NL339.iso.1	Netherlands	PRJEB26002	ERS2402095	ERX2536633	ERR2517417																																						liquid media	MGIT	MGIT960	5	S	WHO_current	liquid media
site.00.subj.RIVM_183.lab.NL364.iso.1	Netherlands	PRJEB26002	ERS2402112	ERX2536650	ERR2517434																																						liquid media	MGIT	MGIT960	5	S	WHO_current	liquid media
site.00.subj.RIVM_184.lab.NL406.iso.1	Netherlands	PRJEB26002	ERS2402152	ERX2536690	ERR2517474																																						liquid media	MGIT	MGIT960	5	S	WHO_current	liquid media
site.00.subj.RIVM_185.lab.NL170.iso.1	Netherlands	PRJEB26002	ERS2401952	ERX2536490	ERR2517274																																						liquid media	MGIT	MGIT960	5	S	WHO_current	liquid media
site.00.subj.RIVM_186.lab.NL041.iso.1	Netherlands	PRJEB26002	ERS2401839	ERX2536377	ERR2517161																																						liquid media	MGIT	MGIT960	5	S	WHO_current	liquid media
site.00.subj.RIVM_187.lab.NL076.iso.1	Netherlands	PRJEB26002	ERS2401870	ERX2536408	ERR2517192																																						liquid media	MGIT	MGIT960	5	S	WHO_current	liquid media
site.00.subj.RIVM_188.lab.NL437.iso.1	Netherlands	PRJEB26002	ERS2402179	ERX2536717	ERR2517501																																						liquid media	MGIT	MGIT960	5	S	WHO_current	liquid media
site.00.subj.RIVM_189.lab.NL458.iso.1	Netherlands	PRJEB26002	ERS2402196	ERX2536734	ERR2517518																																						liquid media	MGIT	MGIT960	5	S	WHO_current	liquid media
site.00.subj.RIVM_19.lab.NL602.iso.1	Netherlands	PRJEB26002	ERS2402322	ERX2536860	ERR2517644																																						liquid media	MGIT	MGIT960	5	S	WHO_current	liquid media
site.00.subj.RIVM_190.lab.NL083.iso.1	Netherlands	PRJEB26002	ERS2401876	ERX2536414	ERR2517198																																						liquid media	MGIT	MGIT960	5	S	WHO_current	liquid media
site.00.subj.RIVM_191.lab.NL537.iso.1	Netherlands	PRJEB26002	ERS2402263	ERX2536801	ERR2517585																																						liquid media	MGIT	MGIT960	5	S	WHO_current	liquid media
site.00.subj.RIVM_192.lab.NL428.iso.1	Netherlands	PRJEB26002	ERS2402170	ERX2536708	ERR2517492																																						liquid media	MGIT	MGIT960	5	S	WHO_current	liquid media
site.00.subj.RIVM_193.lab.NL312.iso.1	Netherlands	PRJEB26002	ERS2402072	ERX2536610	ERR2517394																																						liquid media	MGIT	MGIT960	5	S	WHO_current	liquid media
site.00.subj.RIVM_194.lab.NL060.iso.1	Netherlands	PRJEB26002	ERS2401855	ERX2536393	ERR2517177																																						liquid media	MGIT	MGIT960	5	S	WHO_current	liquid media
site.00.subj.RIVM_195.lab.NL376.iso.1	Netherlands	PRJEB26002	ERS2402124	ERX2536662	ERR2517446																																						liquid media	MGIT	MGIT960	5	S	WHO_current	liquid media
site.00.subj.RIVM_196.lab.NL431.iso.1	Netherlands	PRJEB26002	ERS2402173	ERX2536711	ERR2517495																																						liquid media	MGIT	MGIT960	5	S	WHO_current	liquid media
site.00.subj.RIVM_197.lab.NL009.iso.1	Netherlands	PRJEB26002	ERS2401812	ERX2536350	ERR2517134																																						liquid media	MGIT	MGIT960	5	S	WHO_current	liquid media
site.00.subj.RIVM_198.lab.NL612.iso.1	Netherlands	PRJEB26002	ERS2402329	ERX2536867	ERR2517651																																						liquid media	MGIT	MGIT960	5	S	WHO_current	liquid media
site.00.subj.RIVM_199.lab.NL357.iso.1	Netherlands	PRJEB26002	ERS2402107	ERX2536645	ERR2517429																																						liquid media	MGIT	MGIT960	5	S	WHO_current	liquid media
site.00.subj.RIVM_2.lab.NL521.iso.1	Netherlands	PRJEB26002	ERS2402251	ERX2536789	ERR2517573																																						liquid media	MGIT	MGIT960	5	S	WHO_current	liquid media
site.00.subj.RIVM_200.lab.NL068.iso.1	Netherlands	PRJEB26002	ERS2401862	ERX2536400	ERR2517184																																						liquid media	MGIT	MGIT960	5	S	WHO_current	liquid media
site.00.subj.RIVM_201.lab.NL504.iso.1	Netherlands	PRJEB26002	ERS2402238	ERX2536776	ERR2517560																																						liquid media	MGIT	MGIT960	5	S	WHO_current	liquid media
site.00.subj.RIVM_202.lab.NL125.iso.1	Netherlands	PRJEB26002	ERS2401913	ERX2536451	ERR2517235																																						liquid media	MGIT	MGIT960	5	S	WHO_current	liquid media
site.00.subj.RIVM_203.lab.NL522.iso.1	Netherlands	PRJEB26002	ERS2402252	ERX2536790	ERR2517574																																						liquid media	MGIT	MGIT960	5	S	WHO_current	liquid media
site.00.subj.RIVM_206.lab.NL014.iso.1	Netherlands	PRJEB26002	ERS2401817	ERX2536355	ERR2517139																																						liquid media	MGIT	MGIT960	5	S	WHO_current	liquid media
site.00.subj.RIVM_207.lab.NL103.iso.1	Netherlands	PRJEB26002	ERS2401896	ERX2536434	ERR2517218																																						liquid media	MGIT	MGIT960	5	S	WHO_current	liquid media
site.00.subj.RIVM_208.lab.NL563.iso.1	Netherlands	PRJEB26002	ERS2402286	ERX2536824	ERR2517608																																						liquid media	MGIT	MGIT960	5	S	WHO_current	liquid media
site.00.subj.RIVM_209.lab.NL585.iso.1	Netherlands	PRJEB26002	ERS2402307	ERX2536845	ERR2517629																																						liquid media	MGIT	MGIT960	5	S	WHO_current	liquid media
site.00.subj.RIVM_21.lab.NL205.iso.1	Netherlands	PRJEB26002	ERS2401982	ERX2536520	ERR2517304																																						liquid media	MGIT	MGIT960	5	S	WHO_current	liquid media
site.00.subj.RIVM_210.lab.NL261.iso.1	Netherlands	PRJEB26002	ERS2402029	ERX2536567	ERR2517351																																						liquid media	MGIT	MGIT960	5	S	WHO_current	liquid media
site.00.subj.RIVM_211.lab.NL488.iso.1	Netherlands	PRJEB26002	ERS2402222	ERX2536760	ERR2517544																																						liquid media	MGIT	MGIT960	5	S	WHO_current	liquid media
site.00.subj.RIVM_212.lab.NL600.iso.1	Netherlands	PRJEB26002	ERS2402320	ERX2536858	ERR2517642																																						liquid media	MGIT	MGIT960	5	S	WHO_current	liquid media
site.00.subj.RIVM_213.lab.NL388.iso.1	Netherlands	PRJEB26002	ERS2402136	ERX2536674	ERR2517458																																						liquid media	MGIT	MGIT960	5	S	WHO_current	liquid media
site.00.subj.RIVM_214.lab.NL069.iso.1	Netherlands	PRJEB26002	ERS2401863	ERX2536401	ERR2517185																																						liquid media	MGIT	MGIT960	5	S	WHO_current	liquid media
site.00.subj.RIVM_214.lab.NL080.iso.1	Netherlands	PRJEB26002	ERS2401873	ERX2536411	ERR2517195																																						liquid media	MGIT	MGIT960	5	S	WHO_current	liquid media
site.00.subj.RIVM_215.lab.NL573.iso.1	Netherlands	PRJEB26002	ERS2402296	ERX2536834	ERR2517618																																						liquid media	MGIT	MGIT960	5	S	WHO_current	liquid media
site.00.subj.RIVM_216.lab.NL532.iso.1	Netherlands	PRJEB26002	ERS2402258	ERX2536796	ERR2517580																																						liquid media	MGIT	MGIT960	5	S	WHO_current	liquid media
site.00.subj.RIVM_217.lab.NL418.iso.1	Netherlands	PRJEB26002	ERS2402162	ERX2536700	ERR2517484																																						liquid media	MGIT	MGIT960	5	S	WHO_current
site.00.subj.RIVM_219.lab.NL141.iso.1	Netherlands	PRJEB26002	ERS2401928	ERX2536466	ERR2517250																																						liquid media	MGIT	MGIT960	5	S	WHO_current	liquid media
site.00.subj.RIVM_22.lab.NL415.iso.1	Netherlands	PRJEB26002	ERS2402161	ERX2536699	ERR2517483																																						liquid media	MGIT	MGIT960	5	S	WHO_current	liquid media
site.00.subj.RIVM_220.lab.NL267.iso.1	Netherlands	PRJEB26002	ERS2402034	ERX2536572	ERR2517356																																						liquid media	MGIT	MGIT960	5	S	WHO_current	liquid media
site.00.subj.RIVM_221.lab.NL452.iso.1	Netherlands	PRJEB26002	ERS2402191	ERX2536729	ERR2517513																																						liquid media	MGIT	MGIT960	5	S	WHO_current	liquid media
site.00.subj.RIVM_222.lab.NL311.iso.1	Netherlands	PRJEB26002	ERS2402071	ERX2536609	ERR2517393																																						liquid media	MGIT	MGIT960	5	S	WHO_current	liquid media
site.00.subj.RIVM_223.lab.NL265.iso.1	Netherlands	PRJEB26002	ERS2402032	ERX2536570	ERR2517354																																						liquid media	MGIT	MGIT960	5	S	WHO_current	liquid media
site.00.subj.RIVM_224.lab.NL433.iso.1	Netherlands	PRJEB26002	ERS2402175	ERX2536713	ERR2517497																																						liquid media	MGIT	MGIT960	5	S	WHO_current	liquid media
site.00.subj.RIVM_224.lab.NL588.iso.1	Netherlands	PRJEB26002	ERS2402310	ERX2536848	ERR2517632																																						liquid media	MGIT	MGIT960	5	S	WHO_current	liquid media
site.00.subj.RIVM_225.lab.NL110.iso.1	Netherlands	PRJEB26002	ERS2401903	ERX2536441	ERR2517225																																						liquid media	MGIT	MGIT960	5	S	WHO_current	liquid media
site.00.subj.RIVM_226.lab.NL016.iso.1	Netherlands	PRJEB26002	ERS2401819	ERX2536357	ERR2517141																																						liquid media	MGIT	MGIT960	5	S	WHO_current	liquid media
site.00.subj.RIVM_227.lab.NL019.iso.1	Netherlands	PRJEB26002	ERS2401822	ERX2536360	ERR2517144																																						liquid media	MGIT	MGIT960	5	S	WHO_current	liquid media
site.00.subj.RIVM_228.lab.NL499.iso.1	Netherlands	PRJEB26002	ERS2402233	ERX2536771	ERR2517555																																						liquid media	MGIT	MGIT960	5	S	WHO_current	liquid media
site.00.subj.RIVM_229.lab.NL362.iso.1	Netherlands	PRJEB26002	ERS2402110	ERX2536648	ERR2517432																																						liquid media	MGIT	MGIT960	5	S	WHO_current	liquid media
site.00.subj.RIVM_23.lab.NL328.iso.1	Netherlands	PRJEB26002	ERS2402086	ERX2536624	ERR2517408																																						liquid media	MGIT	MGIT960	5	S	WHO_current	liquid media
site.00.subj.RIVM_230.lab.NL232.iso.1	Netherlands	PRJEB26002	ERS2402004	ERX2536542	ERR2517326																																						liquid media	MGIT	MGIT960	5	S	WHO_current	liquid media
site.00.subj.RIVM_231.lab.NL468.iso.1	Netherlands	PRJEB26002	ERS2402206	ERX2536744	ERR2517528																																						liquid media	MGIT	MGIT960	5	S	WHO_current	liquid media
site.00.subj.RIVM_232.lab.NL395.iso.1	Netherlands	PRJEB26002	ERS2402141	ERX2536679	ERR2517463																																						liquid media	MGIT	MGIT960	5	S	WHO_current	liquid media
site.00.subj.RIVM_233.lab.NL273.iso.1	Netherlands	PRJEB26002	ERS2402039	ERX2536577	ERR2517361																																						liquid media	MGIT	MGIT960	5	S	WHO_current	liquid media
site.00.subj.RIVM_234.lab.NL392.iso.1	Netherlands	PRJEB26002	ERS2402139	ERX2536677	ERR2517461																																						liquid media	MGIT	MGIT960	5	S	WHO_current	liquid media
site.00.subj.RIVM_235.lab.NL243.iso.1	Netherlands	PRJEB26002	ERS2402012	ERX2536550	ERR2517334																																						liquid media	MGIT	MGIT960	5	S	WHO_current	liquid media
site.00.subj.RIVM_236.lab.NL094.iso.1	Netherlands	PRJEB26002	ERS2401887	ERX2536425	ERR2517209																																						liquid media	MGIT	MGIT960	5	S	WHO_current	liquid media
site.00.subj.RIVM_237.lab.NL382.iso.1	Netherlands	PRJEB26002	ERS2402130	ERX2536668	ERR2517452																																						liquid media	MGIT	MGIT960	5	S	WHO_current	liquid media
site.00.subj.RIVM_238.lab.NL147.iso.1	Netherlands	PRJEB26002	ERS2401932	ERX2536470	ERR2517254																																						liquid media	MGIT	MGIT960	5	S	WHO_current
site.00.subj.RIVM_239.lab.NL272.iso.1	Netherlands	PRJEB26002	ERS2402038	ERX2536576	ERR2517360																																						liquid media	MGIT	MGIT960	5	S	WHO_current	liquid media
site.00.subj.RIVM_24.lab.NL541.iso.1	Netherlands	PRJEB26002	ERS2402266	ERX2536804	ERR2517588																																						liquid media	MGIT	MGIT960	5	S	WHO_current	liquid media
site.00.subj.RIVM_240.lab.NL426.iso.1	Netherlands	PRJEB26002	ERS2402169	ERX2536707	ERR2517491																																						liquid media	MGIT	MGIT960	5	S	WHO_current	liquid media
site.00.subj.RIVM_241.lab.NL384.iso.1	Netherlands	PRJEB26002	ERS2402132	ERX2536670	ERR2517454																																						liquid media	MGIT	MGIT960	5	S	WHO_current	liquid media
site.00.subj.RIVM_242.lab.NL551.iso.1	Netherlands	PRJEB26002	ERS2402275	ERX2536813	ERR2517597																																						liquid media	MGIT	MGIT960	5	S	WHO_current	liquid media
site.00.subj.RIVM_243.lab.NL432.iso.1	Netherlands	PRJEB26002	ERS2402174	ERX2536712	ERR2517496																																						liquid media	MGIT	MGIT960	5	S	WHO_current	liquid media
site.00.subj.RIVM_244.lab.NL160.iso.1	Netherlands	PRJEB26002	ERS2401944	ERX2536482	ERR2517266																																						liquid media	MGIT	MGIT960	5	S	WHO_current	liquid media
site.00.subj.RIVM_244.lab.NL329.iso.1	Netherlands	PRJEB26002	ERS2402087	ERX2536625	ERR2517409																																						liquid media	MGIT	MGIT960	5	S	WHO_current	liquid media
site.00.subj.RIVM_245.lab.NL330.iso.1	Netherlands	PRJEB26002	ERS2402088	ERX2536626	ERR2517410																																						liquid media	MGIT	MGIT960	5	S	WHO_current	liquid media
site.00.subj.RIVM_246.lab.NL111.iso.1	Netherlands	PRJEB26002	ERS2401904	ERX2536442	ERR2517226																																						liquid media	MGIT	MGIT960	5	S	WHO_current	liquid media
site.00.subj.RIVM_247.lab.NL064.iso.1	Netherlands	PRJEB26002	ERS2401859	ERX2536397	ERR2517181																																						liquid media	MGIT	MGIT960	5	S	WHO_current	liquid media
site.00.subj.RIVM_248.lab.NL053.iso.1	Netherlands	PRJEB26002	ERS2401849	ERX2536387	ERR2517171																																						liquid media	MGIT	MGIT960	5	S	WHO_current	liquid media
site.00.subj.RIVM_249.lab.NL161.iso.1	Netherlands	PRJEB26002	ERS2401945	ERX2536483	ERR2517267																																						liquid media	MGIT	MGIT960	5	S	WHO_current	liquid media
site.00.subj.RIVM_25.lab.NL610.iso.1	Netherlands	PRJEB26002	ERS2402327	ERX2536865	ERR2517649																																						liquid media	MGIT	MGIT960	5	S	WHO_current	liquid media
site.00.subj.RIVM_250.lab.NL475.iso.1	Netherlands	PRJEB26002	ERS2402212	ERX2536750	ERR2517534																																						liquid media	MGIT	MGIT960	5	S	WHO_current	liquid media
site.00.subj.RIVM_251.lab.NL505.iso.1	Netherlands	PRJEB26002	ERS2402239	ERX2536777	ERR2517561																																						liquid media	MGIT	MGIT960	5	S	WHO_current	liquid media
site.00.subj.RIVM_252.lab.NL489.iso.1	Netherlands	PRJEB26002	ERS2402223	ERX2536761	ERR2517545																																						liquid media	MGIT	MGIT960	5	S	WHO_current	liquid media
site.00.subj.RIVM_253.lab.NL613.iso.1	Netherlands	PRJEB26002	ERS2402330	ERX2536868	ERR2517652																																						liquid media	MGIT	MGIT960	5	S	WHO_current	liquid media
site.00.subj.RIVM_254.lab.NL381.iso.1	Netherlands	PRJEB26002	ERS2402129	ERX2536667	ERR2517451																																						liquid media	MGIT	MGIT960	5	S	WHO_current	liquid media
site.00.subj.RIVM_255.lab.NL037.iso.1	Netherlands	PRJEB26002	ERS2401835	ERX2536373	ERR2517157																																						liquid media	MGIT	MGIT960	5	S	WHO_current	liquid media
site.00.subj.RIVM_256.lab.NL073.iso.1	Netherlands	PRJEB26002	ERS2401867	ERX2536405	ERR2517189																																						liquid media	MGIT	MGIT960	5	S	WHO_current	liquid media
site.00.subj.RIVM_257.lab.NL336.iso.1	Netherlands	PRJEB26002	ERS2402093	ERX2536631	ERR2517415																																						liquid media	MGIT	MGIT960	5	S	WHO_current	liquid media
site.00.subj.RIVM_258.lab.NL503.iso.1	Netherlands	PRJEB26002	ERS2402237	ERX2536775	ERR2517559																																						liquid media	MGIT	MGIT960	5	S	WHO_current	liquid media
site.00.subj.RIVM_259.lab.NL004.iso.1	Netherlands	PRJEB26002	ERS2401808	ERX2536346	ERR2517130																																						liquid media	MGIT	MGIT960	5	S	WHO_current	liquid media
site.00.subj.RIVM_26.lab.NL074.iso.1	Netherlands	PRJEB26002	ERS2401868	ERX2536406	ERR2517190																																						liquid media	MGIT	MGIT960	5	S	WHO_current	liquid media
site.00.subj.RIVM_260.lab.NL385.iso.1	Netherlands	PRJEB26002	ERS2402133	ERX2536671	ERR2517455																																						liquid media	MGIT	MGIT960	5	S	WHO_current	liquid media
site.00.subj.RIVM_261.lab.NL288.iso.1	Netherlands	PRJEB26002	ERS2402053	ERX2536591	ERR2517375																																						liquid media	MGIT	MGIT960	5	S	WHO_current	liquid media
site.00.subj.RIVM_263.lab.NL202.iso.1	Netherlands	PRJEB26002	ERS2401979	ERX2536517	ERR2517301																																						liquid media	MGIT	MGIT960	5	S	WHO_current	liquid media
site.00.subj.RIVM_264.lab.NL490.iso.1	Netherlands	PRJEB26002	ERS2402224	ERX2536762	ERR2517546																																						liquid media	MGIT	MGIT960	5	S	WHO_current	liquid media
site.00.subj.RIVM_265.lab.NL466.iso.1	Netherlands	PRJEB26002	ERS2402204	ERX2536742	ERR2517526																																						liquid media	MGIT	MGIT960	5	S	WHO_current	liquid media
site.00.subj.RIVM_267.lab.NL193.iso.1	Netherlands	PRJEB26002	ERS2401971	ERX2536509	ERR2517293																																						liquid media	MGIT	MGIT960	5	S	WHO_current	liquid media
site.00.subj.RIVM_269.lab.NL245.iso.1	Netherlands	PRJEB26002	ERS2402014	ERX2536552	ERR2517336																																						liquid media	MGIT	MGIT960	5	S	WHO_current	liquid media
site.00.subj.RIVM_27.lab.NL601.iso.1	Netherlands	PRJEB26002	ERS2402321	ERX2536859	ERR2517643																																						liquid media	MGIT	MGIT960	5	S	WHO_current	liquid media
site.00.subj.RIVM_270.lab.NL050.iso.1	Netherlands	PRJEB26002	ERS2401847	ERX2536385	ERR2517169																																						liquid media	MGIT	MGIT960	5	S	WHO_current	liquid media
site.00.subj.RIVM_271.lab.NL025.iso.1	Netherlands	PRJEB26002	ERS2401827	ERX2536365	ERR2517149																																						liquid media	MGIT	MGIT960	5	S	WHO_current	liquid media
site.00.subj.RIVM_272.lab.NL494.iso.1	Netherlands	PRJEB26002	ERS2402228	ERX2536766	ERR2517550																																						liquid media	MGIT	MGIT960	5	S	WHO_current	liquid media
site.00.subj.RIVM_273.lab.NL244.iso.1	Netherlands	PRJEB26002	ERS2402013	ERX2536551	ERR2517335																																						liquid media	MGIT	MGIT960	5	S	WHO_current	liquid media
site.00.subj.RIVM_274.lab.NL045.iso.1	Netherlands	PRJEB26002	ERS2401843	ERX2536381	ERR2517165																																						liquid media	MGIT	MGIT960	5	S	WHO_current	liquid media
site.00.subj.RIVM_275.lab.NL155.iso.1	Netherlands	PRJEB26002	ERS2401940	ERX2536478	ERR2517262																																						liquid media	MGIT	MGIT960	5	S	WHO_current
site.00.subj.RIVM_276.lab.NL344.iso.1	Netherlands	PRJEB26002	ERS2402098	ERX2536636	ERR2517420																																						liquid media	MGIT	MGIT960	5	S	WHO_current	liquid media
site.00.subj.RIVM_277.lab.NL308.iso.1	Netherlands	PRJEB26002	ERS2402068	ERX2536606	ERR2517390																																						liquid media	MGIT	MGIT960	5	S	WHO_current	liquid media
site.00.subj.RIVM_278.lab.NL596.iso.1	Netherlands	PRJEB26002	ERS2402316	ERX2536854	ERR2517638																																						liquid media	MGIT	MGIT960	5	S	WHO_current	liquid media
site.00.subj.RIVM_279.lab.NL372.iso.1	Netherlands	PRJEB26002	ERS2402120	ERX2536658	ERR2517442																																						liquid media	MGIT	MGIT960	5	S	WHO_current	liquid media
site.00.subj.RIVM_282.lab.NL562.iso.1	Netherlands	PRJEB26002	ERS2402285	ERX2536823	ERR2517607																																						liquid media	MGIT	MGIT960	5	S	WHO_current	liquid media
site.00.subj.RIVM_283.lab.NL036.iso.1	Netherlands	PRJEB26002	ERS2401834	ERX2536372	ERR2517156																																						liquid media	MGIT	MGIT960	5	S	WHO_current	liquid media
site.00.subj.RIVM_284.lab.NL598.iso.1	Netherlands	PRJEB26002	ERS2402318	ERX2536856	ERR2517640																																						liquid media	MGIT	MGIT960	5	S	WHO_current	liquid media
site.00.subj.RIVM_285.lab.NL091.iso.1	Netherlands	PRJEB26002	ERS2401884	ERX2536422	ERR2517206																																						liquid media	MGIT	MGIT960	5	S	WHO_current	liquid media
site.00.subj.RIVM_286.lab.NL455.iso.1	Netherlands	PRJEB26002	ERS2402194	ERX2536732	ERR2517516																																						liquid media	MGIT	MGIT960	5	S	WHO_current	liquid media
site.00.subj.RIVM_287.lab.NL456.iso.1	Netherlands	PRJEB26002	ERS2402195	ERX2536733	ERR2517517																																						liquid media	MGIT	MGIT960	5	S	WHO_current	liquid media
site.00.subj.RIVM_288.lab.NL383.iso.1	Netherlands	PRJEB26002	ERS2402131	ERX2536669	ERR2517453																																						liquid media	MGIT	MGIT960	5	S	WHO_current	liquid media
site.00.subj.RIVM_289.lab.NL491.iso.1	Netherlands	PRJEB26002	ERS2402225	ERX2536763	ERR2517547																																						liquid media	MGIT	MGIT960	5	R	WHO_current
site.00.subj.RIVM_29.lab.NL397.iso.1	Netherlands	PRJEB26002	ERS2402143	ERX2536681	ERR2517465																																						liquid media	MGIT	MGIT960	5	S	WHO_current	liquid media
site.00.subj.RIVM_290.lab.NL463.iso.1	Netherlands	PRJEB26002	ERS2402201	ERX2536739	ERR2517523																																						liquid media	MGIT	MGIT960	5	S	WHO_current	liquid media
site.00.subj.RIVM_291.lab.NL454.iso.1	Netherlands	PRJEB26002	ERS2402193	ERX2536731	ERR2517515																																						liquid media	MGIT	MGIT960	5	S	WHO_current	liquid media
site.00.subj.RIVM_292.lab.NL472.iso.1	Netherlands	PRJEB26002	ERS2402210	ERX2536748	ERR2517532																																						liquid media	MGIT	MGIT960	5	S	WHO_current	liquid media
site.00.subj.RIVM_294.lab.NL104.iso.1	Netherlands	PRJEB26002	ERS2401897	ERX2536435	ERR2517219																																						liquid media	MGIT	MGIT960	5	S	WHO_current	liquid media
site.00.subj.RIVM_295.lab.NL331.iso.1	Netherlands	PRJEB26002	ERS2402089	ERX2536627	ERR2517411																																						liquid media	MGIT	MGIT960	5	S	WHO_current	liquid media
site.00.subj.RIVM_296.lab.NL274.iso.1	Netherlands	PRJEB26002	ERS2402040	ERX2536578	ERR2517362																																						liquid media	MGIT	MGIT960	5	S	WHO_current	liquid media
site.00.subj.RIVM_297.lab.NL566.iso.1	Netherlands	PRJEB26002	ERS2402289	ERX2536827	ERR2517611																																						liquid media	MGIT	MGIT960	5	S	WHO_current	liquid media
site.00.subj.RIVM_298.lab.NL209.iso.1	Netherlands	PRJEB26002	ERS2401986	ERX2536524	ERR2517308																																						liquid media	MGIT	MGIT960	5	S	WHO_current	liquid media
site.00.subj.RIVM_299.lab.NL501.iso.1	Netherlands	PRJEB26002	ERS2402235	ERX2536773	ERR2517557																																						liquid media	MGIT	MGIT960	5	S	WHO_current	liquid media
site.00.subj.RIVM_3.lab.NL375.iso.1	Netherlands	PRJEB26002	ERS2402123	ERX2536661	ERR2517445																																						liquid media	MGIT	MGIT960	5	S	WHO_current	liquid media
site.00.subj.RIVM_30.lab.NL231.iso.1	Netherlands	PRJEB26002	ERS2402003	ERX2536541	ERR2517325																																						liquid media	MGIT	MGIT960	5	S	WHO_current	liquid media
site.00.subj.RIVM_300.lab.NL099.iso.1	Netherlands	PRJEB26002	ERS2401892	ERX2536430	ERR2517214																																						liquid media	MGIT	MGIT960	5	S	WHO_current	liquid media
site.00.subj.RIVM_302.lab.NL348.iso.1	Netherlands	PRJEB26002	ERS2402101	ERX2536639	ERR2517423																																						liquid media	MGIT	MGIT960	5	S	WHO_current	liquid media
site.00.subj.RIVM_303.lab.NL112.iso.1	Netherlands	PRJEB26002	ERS2401905	ERX2536443	ERR2517227																																						liquid media	MGIT	MGIT960	5	S	WHO_current	liquid media
site.00.subj.RIVM_305.lab.NL412.iso.1	Netherlands	PRJEB26002	ERS2402158	ERX2536696	ERR2517480																																						liquid media	MGIT	MGIT960	5	S	WHO_current	liquid media
site.00.subj.RIVM_306.lab.NL459.iso.1	Netherlands	PRJEB26002	ERS2402197	ERX2536735	ERR2517519																																						liquid media	MGIT	MGIT960	5	S	WHO_current	liquid media
site.00.subj.RIVM_307.lab.NL342.iso.1	Netherlands	PRJEB26002	ERS2402096	ERX2536634	ERR2517418																																						liquid media	MGIT	MGIT960	5	S	WHO_current	liquid media
site.00.subj.RIVM_308.lab.NL140.iso.1	Netherlands	PRJEB26002	ERS2401927	ERX2536465	ERR2517249																																						liquid media	MGIT	MGIT960	5	S	WHO_current	liquid media
site.00.subj.RIVM_309.lab.NL186.iso.1	Netherlands	PRJEB26002	ERS2401966	ERX2536504	ERR2517288																																						liquid media	MGIT	MGIT960	5	S	WHO_current	liquid media
site.00.subj.RIVM_31.lab.NL502.iso.1	Netherlands	PRJEB26002	ERS2402236	ERX2536774	ERR2517558																																						liquid media	MGIT	MGIT960	5	S	WHO_current	liquid media
site.00.subj.RIVM_310.lab.NL010.iso.1	Netherlands	PRJEB26002	ERS2401813	ERX2536351	ERR2517135																																						liquid media	MGIT	MGIT960	5	S	WHO_current	liquid media
site.00.subj.RIVM_311.lab.NL144.iso.1	Netherlands	PRJEB26002	ERS2401930	ERX2536468	ERR2517252																																						liquid media	MGIT	MGIT960	5	S	WHO_current	liquid media
site.00.subj.RIVM_312.lab.NL101.iso.1	Netherlands	PRJEB26002	ERS2401894	ERX2536432	ERR2517216																																						liquid media	MGIT	MGIT960	5	S	WHO_current	liquid media
site.00.subj.RIVM_313.lab.NL021.iso.1	Netherlands	PRJEB26002	ERS2401824	ERX2536362	ERR2517146																																						liquid media	MGIT	MGIT960	5	S	WHO_current	liquid media
site.00.subj.RIVM_314.lab.NL277.iso.1	Netherlands	PRJEB26002	ERS2402043	ERX2536581	ERR2517365																																						liquid media	MGIT	MGIT960	5	S	WHO_current	liquid media
site.00.subj.RIVM_315.lab.NL176.iso.1	Netherlands	PRJEB26002	ERS2401957	ERX2536495	ERR2517279																																						liquid media	MGIT	MGIT960	5	S	WHO_current	liquid media
site.00.subj.RIVM_316.lab.NL614.iso.1	Netherlands	PRJEB26002	ERS2402331	ERX2536869	ERR2517653																																						liquid media	MGIT	MGIT960	5	S	WHO_current	liquid media
site.00.subj.RIVM_317.lab.NL145.iso.1	Netherlands	PRJEB26002	ERS2401931	ERX2536469	ERR2517253																																						liquid media	MGIT	MGIT960	5	S	WHO_current	liquid media
site.00.subj.RIVM_318.lab.NL506.iso.1	Netherlands	PRJEB26002	ERS2402240	ERX2536778	ERR2517562																																						liquid media	MGIT	MGIT960	5	S	WHO_current	liquid media
site.00.subj.RIVM_319.lab.NL322.iso.1	Netherlands	PRJEB26002	ERS2402082	ERX2536620	ERR2517404																																						liquid media	MGIT	MGIT960	5	S	WHO_current	liquid media
site.00.subj.RIVM_32.lab.NL011.iso.1	Netherlands	PRJEB26002	ERS2401814	ERX2536352	ERR2517136
site.00.subj.RIVM_320.lab.NL445.iso.1	Netherlands	PRJEB26002	ERS2402185	ERX2536723	ERR2517507																																						liquid media	MGIT	MGIT960	5	S	WHO_current	liquid media
site.00.subj.RIVM_321.lab.NL225.iso.1	Netherlands	PRJEB26002	ERS2401998	ERX2536536	ERR2517320																																						liquid media	MGIT	MGIT960	5	S	WHO_current
site.00.subj.RIVM_322.lab.NL594.iso.1	Netherlands	PRJEB26002	ERS2402314	ERX2536852	ERR2517636																																						liquid media	MGIT	MGIT960	5	S	WHO_current	liquid media
site.00.subj.RIVM_323.lab.NL338.iso.1	Netherlands	PRJEB26002	ERS2402094	ERX2536632	ERR2517416																																						liquid media	MGIT	MGIT960	5	S	WHO_current	liquid media
site.00.subj.RIVM_324.lab.NL419.iso.1	Netherlands	PRJEB26002	ERS2402163	ERX2536701	ERR2517485																																						liquid media	MGIT	MGIT960	5	S	WHO_current	liquid media
site.00.subj.RIVM_325.lab.NL545.iso.1	Netherlands	PRJEB26002	ERS2402269	ERX2536807	ERR2517591																																						liquid media	MGIT	MGIT960	5	S	WHO_current	liquid media
site.00.subj.RIVM_326.lab.NL565.iso.1	Netherlands	PRJEB26002	ERS2402288	ERX2536826	ERR2517610																																						liquid media	MGIT	MGIT960	5	S	WHO_current	liquid media
site.00.subj.RIVM_327.lab.NL555.iso.1	Netherlands	PRJEB26002	ERS2402278	ERX2536816	ERR2517600																																						liquid media	MGIT	MGIT960	5	S	WHO_current	liquid media
site.00.subj.RIVM_328.lab.NL366.iso.1	Netherlands	PRJEB26002	ERS2402114	ERX2536652	ERR2517436																																												liquid media
site.00.subj.RIVM_329.lab.NL102.iso.1	Netherlands	PRJEB26002	ERS2401895	ERX2536433	ERR2517217																																						liquid media	MGIT	MGIT960	5	S	WHO_current	liquid media
site.00.subj.RIVM_330.lab.NL534.iso.1	Netherlands	PRJEB26002	ERS2402260	ERX2536798	ERR2517582																																						liquid media	MGIT	MGIT960	5	S	WHO_current	liquid media
site.00.subj.RIVM_332.lab.NL404.iso.1	Netherlands	PRJEB26002	ERS2402150	ERX2536688	ERR2517472																																						liquid media	MGIT	MGIT960	5	S	WHO_current	liquid media
site.00.subj.RIVM_333.lab.NL453.iso.1	Netherlands	PRJEB26002	ERS2402192	ERX2536730	ERR2517514																																						liquid media	MGIT	MGIT960	5	S	WHO_current	liquid media
site.00.subj.RIVM_334.lab.NL582.iso.1	Netherlands	PRJEB26002	ERS2402304	ERX2536842	ERR2517626																																						liquid media	MGIT	MGIT960	5	S	WHO_current	liquid media
site.00.subj.RIVM_335.lab.NL324.iso.1	Netherlands	PRJEB26002	ERS2402083	ERX2536621	ERR2517405																																						liquid media	MGIT	MGIT960	5	S	WHO_current	liquid media
site.00.subj.RIVM_336.lab.NL211.iso.1	Netherlands	PRJEB26002	ERS2401987	ERX2536525	ERR2517309																																						liquid media	MGIT	MGIT960	5	S	WHO_current	liquid media
site.00.subj.RIVM_337.lab.NL054.iso.1	Netherlands	PRJEB26002	ERS2401850	ERX2536388	ERR2517172																																						liquid media	MGIT	MGIT960	5	S	WHO_current	liquid media
site.00.subj.RIVM_338.lab.NL029.iso.1	Netherlands	PRJEB26002	ERS2401829	ERX2536367	ERR2517151																																						liquid media	MGIT	MGIT960	5	S	WHO_current	liquid media
site.00.subj.RIVM_339.lab.NL584.iso.1	Netherlands	PRJEB26002	ERS2402306	ERX2536844	ERR2517628																																						liquid media	MGIT	MGIT960	5	S	WHO_current	liquid media
site.00.subj.RIVM_34.lab.NL519.iso.1	Netherlands	PRJEB26002	ERS2402249	ERX2536787	ERR2517571																																						liquid media	MGIT	MGIT960	5	S	WHO_current	liquid media
site.00.subj.RIVM_340.lab.NL297.iso.1	Netherlands	PRJEB26002	ERS2402060	ERX2536598	ERR2517382																																						liquid media	MGIT	MGIT960	5	S	WHO_current	liquid media
site.00.subj.RIVM_341.lab.NL264.iso.1	Netherlands	PRJEB26002	ERS2402031	ERX2536569	ERR2517353																																						liquid media	MGIT	MGIT960	5	S	WHO_current	liquid media
site.00.subj.RIVM_342.lab.NL005.iso.1	Netherlands	PRJEB26002	ERS2401809	ERX2536347	ERR2517131																																						liquid media	MGIT	MGIT960	5	S	WHO_current	liquid media
site.00.subj.RIVM_343.lab.NL084.iso.1	Netherlands	PRJEB26002	ERS2401877	ERX2536415	ERR2517199																																						liquid media	MGIT	MGIT960	5	S	WHO_current	liquid media
site.00.subj.RIVM_344.lab.NL497.iso.1	Netherlands	PRJEB26002	ERS2402231	ERX2536769	ERR2517553																																						liquid media	MGIT	MGIT960	5	S	WHO_current	liquid media
site.00.subj.RIVM_345.lab.NL223.iso.1	Netherlands	PRJEB26002	ERS2401996	ERX2536534	ERR2517318																																						liquid media	MGIT	MGIT960	5	S	WHO_current	liquid media
site.00.subj.RIVM_346.lab.NL403.iso.1	Netherlands	PRJEB26002	ERS2402149	ERX2536687	ERR2517471																																						liquid media	MGIT	MGIT960	5	S	WHO_current	liquid media
site.00.subj.RIVM_347.lab.NL421.iso.1	Netherlands	PRJEB26002	ERS2402165	ERX2536703	ERR2517487																																						liquid media	MGIT	MGIT960	5	S	WHO_current	liquid media
site.00.subj.RIVM_348.lab.NL088.iso.1	Netherlands	PRJEB26002	ERS2401881	ERX2536419	ERR2517203																																						liquid media	MGIT	MGIT960	5	S	WHO_current	liquid media
site.00.subj.RIVM_349.lab.NL241.iso.1	Netherlands	PRJEB26002	ERS2402011	ERX2536549	ERR2517333																																						liquid media	MGIT	MGIT960	5	S	WHO_current	liquid media
site.00.subj.RIVM_350.lab.NL056.iso.1	Netherlands	PRJEB26002	ERS2401852	ERX2536390	ERR2517174																																						liquid media	MGIT	MGIT960	5	S	WHO_current	liquid media
site.00.subj.RIVM_351.lab.NL425.iso.1	Netherlands	PRJEB26002	ERS2402168	ERX2536706	ERR2517490																																						liquid media	MGIT	MGIT960	5	S	WHO_current	liquid media
site.00.subj.RIVM_352.lab.NL571.iso.1	Netherlands	PRJEB26002	ERS2402294	ERX2536832	ERR2517616																																						liquid media	MGIT	MGIT960	5	S	WHO_current	liquid media
site.00.subj.RIVM_353.lab.NL500.iso.1	Netherlands	PRJEB26002	ERS2402234	ERX2536772	ERR2517556																																						liquid media	MGIT	MGIT960	5	S	WHO_current	liquid media
site.00.subj.RIVM_354.lab.NL559.iso.1	Netherlands	PRJEB26002	ERS2402282	ERX2536820	ERR2517604																																						liquid media	MGIT	MGIT960	5	S	WHO_current	liquid media
site.00.subj.RIVM_355.lab.NL595.iso.1	Netherlands	PRJEB26002	ERS2402315	ERX2536853	ERR2517637																																						liquid media	MGIT	MGIT960	5	S	WHO_current	liquid media
site.00.subj.RIVM_357.lab.NL478.iso.1	Netherlands	PRJEB26002	ERS2402214	ERX2536752	ERR2517536																																						liquid media	MGIT	MGIT960	5	S	WHO_current	liquid media
site.00.subj.RIVM_358.lab.NL587.iso.1	Netherlands	PRJEB26002	ERS2402309	ERX2536847	ERR2517631																																						liquid media	MGIT	MGIT960	5	S	WHO_current	liquid media
site.00.subj.RIVM_359.lab.NL363.iso.1	Netherlands	PRJEB26002	ERS2402111	ERX2536649	ERR2517433																																						liquid media	MGIT	MGIT960	5	S	WHO_current	liquid media
site.00.subj.RIVM_36.lab.NL440.iso.1	Netherlands	PRJEB26002	ERS2402182	ERX2536720	ERR2517504																																						liquid media	MGIT	MGIT960	5	S	WHO_current	liquid media
site.00.subj.RIVM_360.lab.NL275.iso.1	Netherlands	PRJEB26002	ERS2402041	ERX2536579	ERR2517363																																						liquid media	MGIT	MGIT960	5	S	WHO_current	liquid media
site.00.subj.RIVM_361.lab.NL012.iso.1	Netherlands	PRJEB26002	ERS2401815	ERX2536353	ERR2517137																																						liquid media	MGIT	MGIT960	5	S	WHO_current	liquid media
site.00.subj.RIVM_362.lab.NL131.iso.1	Netherlands	PRJEB26002	ERS2401918	ERX2536456	ERR2517240																																						liquid media	MGIT	MGIT960	5	S	WHO_current	liquid media
site.00.subj.RIVM_363.lab.NL296.iso.1	Netherlands	PRJEB26002	ERS2402059	ERX2536597	ERR2517381																																						liquid media	MGIT	MGIT960	5	S	WHO_current	liquid media
site.00.subj.RIVM_364.lab.NL533.iso.1	Netherlands	PRJEB26002	ERS2402259	ERX2536797	ERR2517581																																						liquid media	MGIT	MGIT960	5	S	WHO_current	liquid media
site.00.subj.RIVM_365.lab.NL461.iso.1	Netherlands	PRJEB26002	ERS2402199	ERX2536737	ERR2517521																																						liquid media	MGIT	MGIT960	5	S	WHO_current	liquid media
site.00.subj.RIVM_366.lab.NL536.iso.1	Netherlands	PRJEB26002	ERS2402262	ERX2536800	ERR2517584																																						liquid media	MGIT	MGIT960	5	S	WHO_current	liquid media
site.00.subj.RIVM_367.lab.NL063.iso.1	Netherlands	PRJEB26002	ERS2401858	ERX2536396	ERR2517180																																						liquid media	MGIT	MGIT960	5	S	WHO_current	liquid media
site.00.subj.RIVM_368.lab.NL592.iso.1	Netherlands	PRJEB26002	ERS2402312	ERX2536850	ERR2517634																																						liquid media	MGIT	MGIT960	5	S	WHO_current	liquid media
site.00.subj.RIVM_369.lab.NL414.iso.1	Netherlands	PRJEB26002	ERS2402160	ERX2536698	ERR2517482																																						liquid media	MGIT	MGIT960	5	S	WHO_current	liquid media
site.00.subj.RIVM_37.lab.NL132.iso.1	Netherlands	PRJEB26002	ERS2401919	ERX2536457	ERR2517241																																						liquid media	MGIT	MGIT960	5	S	WHO_current	liquid media
site.00.subj.RIVM_370.lab.NL578.iso.1	Netherlands	PRJEB26002	ERS2402300	ERX2536838	ERR2517622																																						liquid media	MGIT	MGIT960	5	S	WHO_current	liquid media
site.00.subj.RIVM_371.lab.NL439.iso.1	Netherlands	PRJEB26002	ERS2402181	ERX2536719	ERR2517503																																						liquid media	MGIT	MGIT960	5	S	WHO_current	liquid media
site.00.subj.RIVM_372.lab.NL548.iso.1	Netherlands	PRJEB26002	ERS2402272	ERX2536810	ERR2517594																																						liquid media	MGIT	MGIT960	5	S	WHO_current	liquid media
site.00.subj.RIVM_373.lab.NL435.iso.1	Netherlands	PRJEB26002	ERS2402177	ERX2536715	ERR2517499																																						liquid media	MGIT	MGIT960	5	S	WHO_current	liquid media
site.00.subj.RIVM_375.lab.NL572.iso.1	Netherlands	PRJEB26002	ERS2402295	ERX2536833	ERR2517617																																						liquid media	MGIT	MGIT960	5	S	WHO_current	liquid media
site.00.subj.RIVM_376.lab.NL115.iso.1	Netherlands	PRJEB26002	ERS2401906	ERX2536444	ERR2517228																																						liquid media	MGIT	MGIT960	5	S	WHO_current	liquid media
site.00.subj.RIVM_377.lab.NL543.iso.1	Netherlands	PRJEB26002	ERS2402268	ERX2536806	ERR2517590																																						liquid media	MGIT	MGIT960	5	S	WHO_current	liquid media
site.00.subj.RIVM_378.lab.NL108.iso.1	Netherlands	PRJEB26002	ERS2401901	ERX2536439	ERR2517223																																						liquid media	MGIT	MGIT960	5	S	WHO_current	liquid media
site.00.subj.RIVM_379.lab.NL284.iso.1	Netherlands	PRJEB26002	ERS2402050	ERX2536588	ERR2517372																																						liquid media	MGIT	MGIT960	5	S	WHO_current	liquid media
site.00.subj.RIVM_38.lab.NL481.iso.1	Netherlands	PRJEB26002	ERS2402217	ERX2536755	ERR2517539																																						liquid media	MGIT	MGIT960	5	S	WHO_current	liquid media
site.00.subj.RIVM_380.lab.NL484.iso.1	Netherlands	PRJEB26002	ERS2402219	ERX2536757	ERR2517541																																						liquid media	MGIT	MGIT960	5	S	WHO_current	liquid media
site.00.subj.RIVM_381.lab.NL368.iso.1	Netherlands	PRJEB26002	ERS2402116	ERX2536654	ERR2517438																																						liquid media	MGIT	MGIT960	5	S	WHO_current	liquid media
site.00.subj.RIVM_382.lab.NL282.iso.1	Netherlands	PRJEB26002	ERS2402048	ERX2536586	ERR2517370																																						liquid media	MGIT	MGIT960	5	S	WHO_current	liquid media
site.00.subj.RIVM_383.lab.NL310.iso.1	Netherlands	PRJEB26002	ERS2402070	ERX2536608	ERR2517392																																						liquid media	MGIT	MGIT960	5	S	WHO_current	liquid media
site.00.subj.RIVM_385.lab.NL020.iso.1	Netherlands	PRJEB26002	ERS2401823	ERX2536361	ERR2517145																																						liquid media	MGIT	MGIT960	5	S	WHO_current	liquid media
site.00.subj.RIVM_386.lab.NL609.iso.1	Netherlands	PRJEB26002	ERS2402326	ERX2536864	ERR2517648																																						liquid media	MGIT	MGIT960	5	S	WHO_current	liquid media
site.00.subj.RIVM_387.lab.NL065.iso.1	Netherlands	PRJEB26002	ERS2401860	ERX2536398	ERR2517182																																						liquid media	MGIT	MGIT960	5	S	WHO_current	liquid media
site.00.subj.RIVM_389.lab.NL107.iso.1	Netherlands	PRJEB26002	ERS2401900	ERX2536438	ERR2517222																																						liquid media	MGIT	MGIT960	5	S	WHO_current	liquid media
site.00.subj.RIVM_39.lab.NL213.iso.1	Netherlands	PRJEB26002	ERS2401988	ERX2536526	ERR2517310																																						liquid media	MGIT	MGIT960	5	S	WHO_current	liquid media
site.00.subj.RIVM_390.lab.NL498.iso.1	Netherlands	PRJEB26002	ERS2402232	ERX2536770	ERR2517554																																						liquid media	MGIT	MGIT960	5	S	WHO_current	liquid media
site.00.subj.RIVM_391.lab.NL373.iso.1	Netherlands	PRJEB26002	ERS2402121	ERX2536659	ERR2517443																																						liquid media	MGIT	MGIT960	5	S	WHO_current	liquid media
site.00.subj.RIVM_392.lab.NL142.iso.1	Netherlands	PRJEB26002	ERS2401929	ERX2536467	ERR2517251																																						liquid media	MGIT	MGIT960	5	S	WHO_current	liquid media
site.00.subj.RIVM_393.lab.NL204.iso.1	Netherlands	PRJEB26002	ERS2401981	ERX2536519	ERR2517303																																						liquid media	MGIT	MGIT960	5	S	WHO_current	liquid media
site.00.subj.RIVM_397.lab.NL434.iso.1	Netherlands	PRJEB26002	ERS2402176	ERX2536714	ERR2517498																																						liquid media	MGIT	MGIT960	5	S	WHO_current	liquid media
site.00.subj.RIVM_398.lab.NL518.iso.1	Netherlands	PRJEB26002	ERS2402248	ERX2536786	ERR2517570																																						liquid media	MGIT	MGIT960	5	S	WHO_current	liquid media
site.00.subj.RIVM_399.lab.NL354.iso.1	Netherlands	PRJEB26002	ERS2402105	ERX2536643	ERR2517427																																						liquid media	MGIT	MGIT960	5	S	WHO_current	liquid media
site.00.subj.RIVM_4.lab.NL018.iso.1	Netherlands	PRJEB26002	ERS2401821	ERX2536359	ERR2517143																																						liquid media	MGIT	MGIT960	5	S	WHO_current	liquid media
site.00.subj.RIVM_40.lab.NL258.iso.1	Netherlands	PRJEB26002	ERS2402026	ERX2536564	ERR2517348																																						liquid media	MGIT	MGIT960	5	S	WHO_current	liquid media
site.00.subj.RIVM_400.lab.NL090.iso.1	Netherlands	PRJEB26002	ERS2401883	ERX2536421	ERR2517205																																						liquid media	MGIT	MGIT960	5	S	WHO_current	liquid media
site.00.subj.RIVM_401.lab.NL222.iso.1	Netherlands	PRJEB26002	ERS2401995	ERX2536533	ERR2517317																																						liquid media	MGIT	MGIT960	5	S	WHO_current	liquid media
site.00.subj.RIVM_402.lab.NL371.iso.1	Netherlands	PRJEB26002	ERS2402119	ERX2536657	ERR2517441																																						liquid media	MGIT	MGIT960	5	S	WHO_current	liquid media
site.00.subj.RIVM_403.lab.NL164.iso.1	Netherlands	PRJEB26002	ERS2401947	ERX2536485	ERR2517269																																						liquid media	MGIT	MGIT960	5	S	WHO_current	liquid media
site.00.subj.RIVM_404.lab.NL003.iso.1	Netherlands	PRJEB26002	ERS2401807	ERX2536345	ERR2517129																																						liquid media	MGIT	MGIT960	5	S	WHO_current	liquid media
site.00.subj.RIVM_404.lab.NL486.iso.1	Netherlands	PRJEB26002	ERS2402221	ERX2536759	ERR2517543																																						liquid media	MGIT	MGIT960	5	S	WHO_current	liquid media
site.00.subj.RIVM_406.lab.NL460.iso.1	Netherlands	PRJEB26002	ERS2402198	ERX2536736	ERR2517520																																						liquid media	MGIT	MGIT960	5	S	WHO_current	liquid media
site.00.subj.RIVM_407.lab.NL000.iso.1	Netherlands	PRJEB26002	ERS2401804	ERX2536342	ERR2517126																																						liquid media	MGIT	MGIT960	5	S	WHO_current	liquid media
site.00.subj.RIVM_408.lab.NL150.iso.1	Netherlands	PRJEB26002	ERS2401935	ERX2536473	ERR2517257																																						liquid media	MGIT	MGIT960	5	S	WHO_current	liquid media
site.00.subj.RIVM_409.lab.NL470.iso.1	Netherlands	PRJEB26002	ERS2402208	ERX2536746	ERR2517530																																						liquid media	MGIT	MGIT960	5	S	WHO_current	liquid media
site.00.subj.RIVM_41.lab.NL042.iso.1	Netherlands	PRJEB26002	ERS2401840	ERX2536378	ERR2517162																																						liquid media	MGIT	MGIT960	5	S	WHO_current	liquid media
site.00.subj.RIVM_410.lab.NL092.iso.1	Netherlands	PRJEB26002	ERS2401885	ERX2536423	ERR2517207																																						liquid media	MGIT	MGIT960	5	S	WHO_current	liquid media
site.00.subj.RIVM_412.lab.NL391.iso.1	Netherlands	PRJEB26002	ERS2402138	ERX2536676	ERR2517460																																						liquid media	MGIT	MGIT960	5	S	WHO_current	liquid media
site.00.subj.RIVM_413.lab.NL172.iso.1	Netherlands	PRJEB26002	ERS2401954	ERX2536492	ERR2517276																																						liquid media	MGIT	MGIT960	5	S	WHO_current	liquid media
site.00.subj.RIVM_414.lab.NL221.iso.1	Netherlands	PRJEB26002	ERS2401994	ERX2536532	ERR2517316																																						liquid media	MGIT	MGIT960	5	S	WHO_current	liquid media
site.00.subj.RIVM_415.lab.NL183.iso.1	Netherlands	PRJEB26002	ERS2401963	ERX2536501	ERR2517285																																						liquid media	MGIT	MGIT960	5	S	WHO_current	liquid media
site.00.subj.RIVM_416.lab.NL471.iso.1	Netherlands	PRJEB26002	ERS2402209	ERX2536747	ERR2517531																																						liquid media	MGIT	MGIT960	5	S	WHO_current	liquid media
site.00.subj.RIVM_417.lab.NL280.iso.1	Netherlands	PRJEB26002	ERS2402046	ERX2536584	ERR2517368																																						liquid media	MGIT	MGIT960	5	S	WHO_current	liquid media
site.00.subj.RIVM_418.lab.NL294.iso.1	Netherlands	PRJEB26002	ERS2402057	ERX2536595	ERR2517379																																						liquid media	MGIT	MGIT960	5	S	WHO_current	liquid media
site.00.subj.RIVM_419.lab.NL278.iso.1	Netherlands	PRJEB26002	ERS2402044	ERX2536582	ERR2517366																																						liquid media	MGIT	MGIT960	5	S	WHO_current	liquid media
site.00.subj.RIVM_42.lab.NL289.iso.1	Netherlands	PRJEB26002	ERS2402054	ERX2536592	ERR2517376																																						liquid media	MGIT	MGIT960	5	S	WHO_current	liquid media
site.00.subj.RIVM_420.lab.NL386.iso.1	Netherlands	PRJEB26002	ERS2402134	ERX2536672	ERR2517456																																						liquid media	MGIT	MGIT960	5	S	WHO_current	liquid media
site.00.subj.RIVM_423.lab.NL093.iso.1	Netherlands	PRJEB26002	ERS2401886	ERX2536424	ERR2517208																																						liquid media	MGIT	MGIT960	5	S	WHO_current	liquid media
site.00.subj.RIVM_424.lab.NL292.iso.1	Netherlands	PRJEB26002	ERS2402056	ERX2536594	ERR2517378																																						liquid media	MGIT	MGIT960	5	S	WHO_current	liquid media
site.00.subj.RIVM_425.lab.NL167.iso.1	Netherlands	PRJEB26002	ERS2401949	ERX2536487	ERR2517271																																						liquid media	MGIT	MGIT960	5	S	WHO_current	liquid media
site.00.subj.RIVM_426.lab.NL482.iso.1	Netherlands	PRJEB26002	ERS2402218	ERX2536756	ERR2517540																																						liquid media	MGIT	MGIT960	5	S	WHO_current	liquid media
site.00.subj.RIVM_427.lab.NL109.iso.1	Netherlands	PRJEB26002	ERS2401902	ERX2536440	ERR2517224																																						liquid media	MGIT	MGIT960	5	S	WHO_current	liquid media
site.00.subj.RIVM_428.lab.NL568.iso.1	Netherlands	PRJEB26002	ERS2402291	ERX2536829	ERR2517613																																						liquid media	MGIT	MGIT960	5	S	WHO_current	liquid media
site.00.subj.RIVM_429.lab.NL306.iso.1	Netherlands	PRJEB26002	ERS2402066	ERX2536604	ERR2517388																																						liquid media	MGIT	MGIT960	5	S	WHO_current	liquid media
site.00.subj.RIVM_430.lab.NL133.iso.1	Netherlands	PRJEB26002	ERS2401920	ERX2536458	ERR2517242																																						liquid media	MGIT	MGIT960	5	S	WHO_current	liquid media
site.00.subj.RIVM_431.lab.NL309.iso.1	Netherlands	PRJEB26002	ERS2402069	ERX2536607	ERR2517391																																						liquid media	MGIT	MGIT960	5	S	WHO_current	liquid media
site.00.subj.RIVM_432.lab.NL305.iso.1	Netherlands	PRJEB26002	ERS2402065	ERX2536603	ERR2517387																																						liquid media	MGIT	MGIT960	5	S	WHO_current	liquid media
site.00.subj.RIVM_433.lab.NL540.iso.1	Netherlands	PRJEB26002	ERS2402265	ERX2536803	ERR2517587																																						liquid media	MGIT	MGIT960	5	S	WHO_current	liquid media
site.00.subj.RIVM_434.lab.NL171.iso.1	Netherlands	PRJEB26002	ERS2401953	ERX2536491	ERR2517275																																						liquid media	MGIT	MGIT960	5	S	WHO_current
site.00.subj.RIVM_435.lab.NL444.iso.1	Netherlands	PRJEB26002	ERS2402184	ERX2536722	ERR2517506																																						liquid media	MGIT	MGIT960	5	S	WHO_current	liquid media
site.00.subj.RIVM_436.lab.NL279.iso.1	Netherlands	PRJEB26002	ERS2402045	ERX2536583	ERR2517367																																						liquid media	MGIT	MGIT960	5	S	WHO_current	liquid media
site.00.subj.RIVM_437.lab.NL249.iso.1	Netherlands	PRJEB26002	ERS2402018	ERX2536556	ERR2517340																																						liquid media	MGIT	MGIT960	5	S	WHO_current	liquid media
site.00.subj.RIVM_438.lab.NL260.iso.1	Netherlands	PRJEB26002	ERS2402028	ERX2536566	ERR2517350																																						liquid media	MGIT	MGIT960	5	S	WHO_current	liquid media
site.00.subj.RIVM_439.lab.NL569.iso.1	Netherlands	PRJEB26002	ERS2402292	ERX2536830	ERR2517614																																						liquid media	MGIT	MGIT960	5	S	WHO_current	liquid media
site.00.subj.RIVM_44.lab.NL291.iso.1	Netherlands	PRJEB26002	ERS2402055	ERX2536593	ERR2517377																																						liquid media	MGIT	MGIT960	5	S	WHO_current	liquid media
site.00.subj.RIVM_440.lab.NL120.iso.1	Netherlands	PRJEB26002	ERS2401911	ERX2536449	ERR2517233																																						liquid media	MGIT	MGIT960	5	S	WHO_current	liquid media
site.00.subj.RIVM_441.lab.NL175.iso.1	Netherlands	PRJEB26002	ERS2401956	ERX2536494	ERR2517278																																						liquid media	MGIT	MGIT960	5	S	WHO_current	liquid media
site.00.subj.RIVM_442.lab.NL467.iso.1	Netherlands	PRJEB26002	ERS2402205	ERX2536743	ERR2517527																																						liquid media	MGIT	MGIT960	5	S	WHO_current	liquid media
site.00.subj.RIVM_443.lab.NL515.iso.1	Netherlands	PRJEB26002	ERS2402246	ERX2536784	ERR2517568																																						liquid media	MGIT	MGIT960	5	S	WHO_current	liquid media
site.00.subj.RIVM_445.lab.NL313.iso.1	Netherlands	PRJEB26002	ERS2402073	ERX2536611	ERR2517395																																						liquid media	MGIT	MGIT960	5	S	WHO_current	liquid media
site.00.subj.RIVM_446.lab.NL256.iso.1	Netherlands	PRJEB26002	ERS2402024	ERX2536562	ERR2517346																																						liquid media	MGIT	MGIT960	5	S	WHO_current	liquid media
site.00.subj.RIVM_447.lab.NL604.iso.1	Netherlands	PRJEB26002	ERS2402323	ERX2536861	ERR2517645																																						liquid media	MGIT	MGIT960	5	S	WHO_current	liquid media
site.00.subj.RIVM_448.lab.NL263.iso.1	Netherlands	PRJEB26002	ERS2402030	ERX2536568	ERR2517352																																						liquid media	MGIT	MGIT960	5	S	WHO_current	liquid media
site.00.subj.RIVM_449.lab.NL547.iso.1	Netherlands	PRJEB26002	ERS2402271	ERX2536809	ERR2517593																																						liquid media	MGIT	MGIT960	5	S	WHO_current	liquid media
site.00.subj.RIVM_45.lab.NL326.iso.1	Netherlands	PRJEB26002	ERS2402084	ERX2536622	ERR2517406																																						liquid media	MGIT	MGIT960	5	S	WHO_current	liquid media
site.00.subj.RIVM_450.lab.NL002.iso.1	Netherlands	PRJEB26002	ERS2401806	ERX2536344	ERR2517128																																						liquid media	MGIT	MGIT960	5	S	WHO_current	liquid media
site.00.subj.RIVM_451.lab.NL188.iso.1	Netherlands	PRJEB26002	ERS2401967	ERX2536505	ERR2517289																																						liquid media	MGIT	MGIT960	5	S	WHO_current	liquid media
site.00.subj.RIVM_452.lab.NL199.iso.1	Netherlands	PRJEB26002	ERS2401976	ERX2536514	ERR2517298																																						liquid media	MGIT	MGIT960	5	S	WHO_current	liquid media
site.00.subj.RIVM_453.lab.NL169.iso.1	Netherlands	PRJEB26002	ERS2401951	ERX2536489	ERR2517273																																						liquid media	MGIT	MGIT960	5	S	WHO_current	liquid media
site.00.subj.RIVM_454.lab.NL197.iso.1	Netherlands	PRJEB26002	ERS2401974	ERX2536512	ERR2517296																																						liquid media	MGIT	MGIT960	5	S	WHO_current	liquid media
site.00.subj.RIVM_455.lab.NL040.iso.1	Netherlands	PRJEB26002	ERS2401838	ERX2536376	ERR2517160																																						liquid media	MGIT	MGIT960	5	S	WHO_current	liquid media
site.00.subj.RIVM_456.lab.NL396.iso.1	Netherlands	PRJEB26002	ERS2402142	ERX2536680	ERR2517464																																						liquid media	MGIT	MGIT960	5	S	WHO_current	liquid media
site.00.subj.RIVM_457.lab.NL239.iso.1	Netherlands	PRJEB26002	ERS2402009	ERX2536547	ERR2517331																																						liquid media	MGIT	MGIT960	5	S	WHO_current	liquid media
site.00.subj.RIVM_458.lab.NL072.iso.1	Netherlands	PRJEB26002	ERS2401866	ERX2536404	ERR2517188																																												liquid media
site.00.subj.RIVM_459.lab.NL052.iso.1	Netherlands	PRJEB26002	ERS2401848	ERX2536386	ERR2517170																																						liquid media	MGIT	MGIT960	5	S	WHO_current	liquid media
site.00.subj.RIVM_46.lab.NL038.iso.1	Netherlands	PRJEB26002	ERS2401836	ERX2536374	ERR2517158																																						liquid media	MGIT	MGIT960	5	S	WHO_current	liquid media
site.00.subj.RIVM_460.lab.NL496.iso.1	Netherlands	PRJEB26002	ERS2402230	ERX2536768	ERR2517552																																						liquid media	MGIT	MGIT960	5	S	WHO_current	liquid media
site.00.subj.RIVM_461.lab.NL301.iso.1	Netherlands	PRJEB26002	ERS2402063	ERX2536601	ERR2517385																																						liquid media	MGIT	MGIT960	5	S	WHO_current	liquid media
site.00.subj.RIVM_462.lab.NL608.iso.1	Netherlands	PRJEB26002	ERS2402325	ERX2536863	ERR2517647																																						liquid media	MGIT	MGIT960	5	S	WHO_current	liquid media
site.00.subj.RIVM_463.lab.NL181.iso.1	Netherlands	PRJEB26002	ERS2401962	ERX2536500	ERR2517284																																						liquid media	MGIT	MGIT960	5	S	WHO_current	liquid media
site.00.subj.RIVM_466.lab.NL208.iso.1	Netherlands	PRJEB26002	ERS2401985	ERX2536523	ERR2517307																																						liquid media	MGIT	MGIT960	5	R	WHO_current	liquid media
site.00.subj.RIVM_467.lab.NL098.iso.1	Netherlands	PRJEB26002	ERS2401891	ERX2536429	ERR2517213																																						liquid media	MGIT	MGIT960	5	S	WHO_current	liquid media
site.00.subj.RIVM_468.lab.NL586.iso.1	Netherlands	PRJEB26002	ERS2402308	ERX2536846	ERR2517630																																						liquid media	MGIT	MGIT960	5	S	WHO_current	liquid media
site.00.subj.RIVM_47.lab.NL247.iso.1	Netherlands	PRJEB26002	ERS2402016	ERX2536554	ERR2517338																																						liquid media	MGIT	MGIT960	5	S	WHO_current	liquid media
site.00.subj.RIVM_471.lab.NL085.iso.1	Netherlands	PRJEB26002	ERS2401878	ERX2536416	ERR2517200																																						liquid media	MGIT	MGIT960	5	S	WHO_current	liquid media
site.00.subj.RIVM_472.lab.NL081.iso.1	Netherlands	PRJEB26002	ERS2401874	ERX2536412	ERR2517196																																						liquid media	MGIT	MGIT960	5	S	WHO_current	liquid media
site.00.subj.RIVM_473.lab.NL271.iso.1	Netherlands	PRJEB26002	ERS2402037	ERX2536575	ERR2517359																																						liquid media	MGIT	MGIT960	5	S	WHO_current	liquid media
site.00.subj.RIVM_475.lab.NL227.iso.1	Netherlands	PRJEB26002	ERS2402000	ERX2536538	ERR2517322																																						liquid media	MGIT	MGIT960	5	S	WHO_current	liquid media
site.00.subj.RIVM_476.lab.NL281.iso.1	Netherlands	PRJEB26002	ERS2402047	ERX2536585	ERR2517369																																						liquid media	MGIT	MGIT960	5	S	WHO_current	liquid media
site.00.subj.RIVM_477.lab.NL298.iso.1	Netherlands	PRJEB26002	ERS2402061	ERX2536599	ERR2517383																																						liquid media	MGIT	MGIT960	5	S	WHO_current	liquid media
site.00.subj.RIVM_479.lab.NL149.iso.1	Netherlands	PRJEB26002	ERS2401934	ERX2536472	ERR2517256																																						liquid media	MGIT	MGIT960	5	S	WHO_current	liquid media
site.00.subj.RIVM_48.lab.NL276.iso.1	Netherlands	PRJEB26002	ERS2402042	ERX2536580	ERR2517364																																						liquid media	MGIT	MGIT960	5	S	WHO_current	liquid media
site.00.subj.RIVM_480.lab.NL082.iso.1	Netherlands	PRJEB26002	ERS2401875	ERX2536413	ERR2517197																																						liquid media	MGIT	MGIT960	5	S	WHO_current	liquid media
site.00.subj.RIVM_482.lab.NL031.iso.1	Netherlands	PRJEB26002	ERS2401830	ERX2536368	ERR2517152																																						liquid media	MGIT	MGIT960	5	S	WHO_current	liquid media
site.00.subj.RIVM_483.lab.NL549.iso.1	Netherlands	PRJEB26002	ERS2402273	ERX2536811	ERR2517595																																						liquid media	MGIT	MGIT960	5	S	WHO_current	liquid media
site.00.subj.RIVM_484.lab.NL194.iso.1	Netherlands	PRJEB26002	ERS2401972	ERX2536510	ERR2517294																																						liquid media	MGIT	MGIT960	5	S	WHO_current	liquid media
site.00.subj.RIVM_485.lab.NL465.iso.1	Netherlands	PRJEB26002	ERS2402203	ERX2536741	ERR2517525																																						liquid media	MGIT	MGIT960	5	S	WHO_current	liquid media
site.00.subj.RIVM_486.lab.NL379.iso.1	Netherlands	PRJEB26002	ERS2402127	ERX2536665	ERR2517449																																						liquid media	MGIT	MGIT960	5	S	WHO_current	liquid media
site.00.subj.RIVM_487.lab.NL380.iso.1	Netherlands	PRJEB26002	ERS2402128	ERX2536666	ERR2517450																																						liquid media	MGIT	MGIT960	5	S	WHO_current	liquid media
site.00.subj.RIVM_489.lab.NL116.iso.1	Netherlands	PRJEB26002	ERS2401907	ERX2536445	ERR2517229																																						liquid media	MGIT	MGIT960	5	S	WHO_current	liquid media
site.00.subj.RIVM_49.lab.NL139.iso.1	Netherlands	PRJEB26002	ERS2401926	ERX2536464	ERR2517248																																						liquid media	MGIT	MGIT960	5	S	WHO_current	liquid media
site.00.subj.RIVM_490.lab.NL075.iso.1	Netherlands	PRJEB26002	ERS2401869	ERX2536407	ERR2517191																																						liquid media	MGIT	MGIT960	5	S	WHO_current	liquid media
site.00.subj.RIVM_491.lab.NL184.iso.1	Netherlands	PRJEB26002	ERS2401964	ERX2536502	ERR2517286																																						liquid media	MGIT	MGIT960	5	S	WHO_current	liquid media
site.00.subj.RIVM_492.lab.NL189.iso.1	Netherlands	PRJEB26002	ERS2401968	ERX2536506	ERR2517290																																						liquid media	MGIT	MGIT960	5	S	WHO_current	liquid media
site.00.subj.RIVM_493.lab.NL130.iso.1	Netherlands	PRJEB26002	ERS2401917	ERX2536455	ERR2517239																																						liquid media	MGIT	MGIT960	5	S	WHO_current	liquid media
site.00.subj.RIVM_494.lab.NL420.iso.1	Netherlands	PRJEB26002	ERS2402164	ERX2536702	ERR2517486																																						liquid media	MGIT	MGIT960	5	S	WHO_current	liquid media
site.00.subj.RIVM_496.lab.NL353.iso.1	Netherlands	PRJEB26002	ERS2402104	ERX2536642	ERR2517426																																						liquid media	MGIT	MGIT960	5	S	WHO_current	liquid media
site.00.subj.RIVM_497.lab.NL359.iso.1	Netherlands	PRJEB26002	ERS2402108	ERX2536646	ERR2517430																																						liquid media	MGIT	MGIT960	5	S	WHO_current	liquid media
site.00.subj.RIVM_499.lab.NL449.iso.1	Netherlands	PRJEB26002	ERS2402188	ERX2536726	ERR2517510																																						liquid media	MGIT	MGIT960	5	S	WHO_current	liquid media
site.00.subj.RIVM_5.lab.NL520.iso.1	Netherlands	PRJEB26002	ERS2402250	ERX2536788	ERR2517572																																						liquid media	MGIT	MGIT960	5	S	WHO_current	liquid media
site.00.subj.RIVM_50.lab.NL320.iso.1	Netherlands	PRJEB26002	ERS2402080	ERX2536618	ERR2517402																																						liquid media	MGIT	MGIT960	5	S	WHO_current	liquid media
site.00.subj.RIVM_500.lab.NL252.iso.1	Netherlands	PRJEB26002	ERS2402021	ERX2536559	ERR2517343																																						liquid media	MGIT	MGIT960	5	S	WHO_current	liquid media
site.00.subj.RIVM_501.lab.NL250.iso.1	Netherlands	PRJEB26002	ERS2402019	ERX2536557	ERR2517341																																						liquid media	MGIT	MGIT960	5	S	WHO_current	liquid media
site.00.subj.RIVM_502.lab.NL207.iso.1	Netherlands	PRJEB26002	ERS2401984	ERX2536522	ERR2517306																																						liquid media	MGIT	MGIT960	5	S	WHO_current	liquid media
site.00.subj.RIVM_503.lab.NL611.iso.1	Netherlands	PRJEB26002	ERS2402328	ERX2536866	ERR2517650																																						liquid media	MGIT	MGIT960	5	S	WHO_current	liquid media
site.00.subj.RIVM_504.lab.NL315.iso.1	Netherlands	PRJEB26002	ERS2402075	ERX2536613	ERR2517397																																						liquid media	MGIT	MGIT960	5	S	WHO_current	liquid media
site.00.subj.RIVM_505.lab.NL564.iso.1	Netherlands	PRJEB26002	ERS2402287	ERX2536825	ERR2517609																																						liquid media	MGIT	MGIT960	5	S	WHO_current	liquid media
site.00.subj.RIVM_506.lab.NL086.iso.1	Netherlands	PRJEB26002	ERS2401879	ERX2536417	ERR2517201																																						liquid media	MGIT	MGIT960	5	S	WHO_current	liquid media
site.00.subj.RIVM_507.lab.NL399.iso.1	Netherlands	PRJEB26002	ERS2402145	ERX2536683	ERR2517467																																						liquid media	MGIT	MGIT960	5	S	WHO_current	liquid media
site.00.subj.RIVM_508.lab.NL402.iso.1	Netherlands	PRJEB26002	ERS2402148	ERX2536686	ERR2517470																																						liquid media	MGIT	MGIT960	5	S	WHO_current	liquid media
site.00.subj.RIVM_509.lab.NL599.iso.1	Netherlands	PRJEB26002	ERS2402319	ERX2536857	ERR2517641																																						liquid media	MGIT	MGIT960	5	S	WHO_current	liquid media
site.00.subj.RIVM_51.lab.NL575.iso.1	Netherlands	PRJEB26002	ERS2402298	ERX2536836	ERR2517620																																						liquid media	MGIT	MGIT960	5	S	WHO_current	liquid media
site.00.subj.RIVM_510.lab.NL560.iso.1	Netherlands	PRJEB26002	ERS2402283	ERX2536821	ERR2517605																																						liquid media	MGIT	MGIT960	5	S	WHO_current	liquid media
site.00.subj.RIVM_511.lab.NL442.iso.1	Netherlands	PRJEB26002	ERS2402183	ERX2536721	ERR2517505																																						liquid media	MGIT	MGIT960	5	S	WHO_current	liquid media
site.00.subj.RIVM_512.lab.NL574.iso.1	Netherlands	PRJEB26002	ERS2402297	ERX2536835	ERR2517619																																						liquid media	MGIT	MGIT960	5	S	WHO_current	liquid media
site.00.subj.RIVM_514.lab.NL365.iso.1	Netherlands	PRJEB26002	ERS2402113	ERX2536651	ERR2517435																																						liquid media	MGIT	MGIT960	5	S	WHO_current	liquid media
site.00.subj.RIVM_515.lab.NL283.iso.1	Netherlands	PRJEB26002	ERS2402049	ERX2536587	ERR2517371																																												liquid media
site.00.subj.RIVM_516.lab.NL597.iso.1	Netherlands	PRJEB26002	ERS2402317	ERX2536855	ERR2517639																																						liquid media	MGIT	MGIT960	5	S	WHO_current	liquid media
site.00.subj.RIVM_517.lab.NL529.iso.1	Netherlands	PRJEB26002	ERS2402255	ERX2536793	ERR2517577																																						liquid media	MGIT	MGIT960	5	S	WHO_current	liquid media
site.00.subj.RIVM_519.lab.NL148.iso.1	Netherlands	PRJEB26002	ERS2401933	ERX2536471	ERR2517255																																						liquid media	MGIT	MGIT960	5	S	WHO_current	liquid media
site.00.subj.RIVM_52.lab.NL317.iso.1	Netherlands	PRJEB26002	ERS2402077	ERX2536615	ERR2517399																																						liquid media	MGIT	MGIT960	5	S	WHO_current	liquid media
site.00.subj.RIVM_520.lab.NL319.iso.1	Netherlands	PRJEB26002	ERS2402079	ERX2536617	ERR2517401																																						liquid media	MGIT	MGIT960	5	S	WHO_current	liquid media
site.00.subj.RIVM_521.lab.NL022.iso.1	Netherlands	PRJEB26002	ERS2401825	ERX2536363	ERR2517147																																						liquid media	MGIT	MGIT960	5	S	WHO_current	liquid media
site.00.subj.RIVM_522.lab.NL429.iso.1	Netherlands	PRJEB26002	ERS2402171	ERX2536709	ERR2517493																																						liquid media	MGIT	MGIT960	5	S	WHO_current	liquid media
site.00.subj.RIVM_525.lab.NL318.iso.1	Netherlands	PRJEB26002	ERS2402078	ERX2536616	ERR2517400																																						liquid media	MGIT	MGIT960	5	S	WHO_current	liquid media
site.00.subj.RIVM_527.lab.NL066.iso.1	Netherlands	PRJEB26002	ERS2401861	ERX2536399	ERR2517183																																						liquid media	MGIT	MGIT960	5	S	WHO_current	liquid media
site.00.subj.RIVM_528.lab.NL523.iso.1	Netherlands	PRJEB26002	ERS2402253	ERX2536791	ERR2517575																																						liquid media	MGIT	MGIT960	5	S	WHO_current	liquid media
site.00.subj.RIVM_529.lab.NL200.iso.1	Netherlands	PRJEB26002	ERS2401977	ERX2536515	ERR2517299																																						liquid media	MGIT	MGIT960	5	S	WHO_current	liquid media
site.00.subj.RIVM_53.lab.NL178.iso.1	Netherlands	PRJEB26002	ERS2401959	ERX2536497	ERR2517281																																						liquid media	MGIT	MGIT960	5	S	WHO_current	liquid media
site.00.subj.RIVM_530.lab.NL374.iso.1	Netherlands	PRJEB26002	ERS2402122	ERX2536660	ERR2517444																																						liquid media	MGIT	MGIT960	5	S	WHO_current	liquid media
site.00.subj.RIVM_531.lab.NL411.iso.1	Netherlands	PRJEB26002	ERS2402157	ERX2536695	ERR2517479																																						liquid media	MGIT	MGIT960	5	S	WHO_current	liquid media
site.00.subj.RIVM_532.lab.NL013.iso.1	Netherlands	PRJEB26002	ERS2401816	ERX2536354	ERR2517138																																						liquid media	MGIT	MGIT960	5	S	WHO_current	liquid media
site.00.subj.RIVM_533.lab.NL071.iso.1	Netherlands	PRJEB26002	ERS2401865	ERX2536403	ERR2517187																																						liquid media	MGIT	MGIT960	5	S	WHO_current	liquid media
site.00.subj.RIVM_534.lab.NL405.iso.1	Netherlands	PRJEB26002	ERS2402151	ERX2536689	ERR2517473																																						liquid media	MGIT	MGIT960	5	S	WHO_current	liquid media
site.00.subj.RIVM_535.lab.NL355.iso.1	Netherlands	PRJEB26002	ERS2402106	ERX2536644	ERR2517428																																						liquid media	MGIT	MGIT960	5	S	WHO_current	liquid media
site.00.subj.RIVM_536.lab.NL185.iso.1	Netherlands	PRJEB26002	ERS2401965	ERX2536503	ERR2517287																																						liquid media	MGIT	MGIT960	5	S	WHO_current	liquid media
site.00.subj.RIVM_537.lab.NL410.iso.1	Netherlands	PRJEB26002	ERS2402156	ERX2536694	ERR2517478																																						liquid media	MGIT	MGIT960	5	S	WHO_current	liquid media
site.00.subj.RIVM_538.lab.NL316.iso.1	Netherlands	PRJEB26002	ERS2402076	ERX2536614	ERR2517398																																						liquid media	MGIT	MGIT960	5	S	WHO_current	liquid media
site.00.subj.RIVM_539.lab.NL226.iso.1	Netherlands	PRJEB26002	ERS2401999	ERX2536537	ERR2517321																																						liquid media	MGIT	MGIT960	5	S	WHO_current	liquid media
site.00.subj.RIVM_54.lab.NL129.iso.1	Netherlands	PRJEB26002	ERS2401916	ERX2536454	ERR2517238																																						liquid media	MGIT	MGIT960	5	S	WHO_current	liquid media
site.00.subj.RIVM_540.lab.NL480.iso.1	Netherlands	PRJEB26002	ERS2402216	ERX2536754	ERR2517538																																						liquid media	MGIT	MGIT960	5	S	WHO_current	liquid media
site.00.subj.RIVM_541.lab.NL234.iso.1	Netherlands	PRJEB26002	ERS2402006	ERX2536544	ERR2517328																																						liquid media	MGIT	MGIT960	5	S	WHO_current	liquid media
site.00.subj.RIVM_542.lab.NL077.iso.1	Netherlands	PRJEB26002	ERS2401871	ERX2536409	ERR2517193																																												liquid media
site.00.subj.RIVM_543.lab.NL087.iso.1	Netherlands	PRJEB26002	ERS2401880	ERX2536418	ERR2517202																																						liquid media	MGIT	MGIT960	5	S	WHO_current	liquid media
site.00.subj.RIVM_544.lab.NL007.iso.1	Netherlands	PRJEB26002	ERS2401811	ERX2536349	ERR2517133																																						liquid media	MGIT	MGIT960	5	S	WHO_current	liquid media
site.00.subj.RIVM_545.lab.NL345.iso.1	Netherlands	PRJEB26002	ERS2402099	ERX2536637	ERR2517421																																						liquid media	MGIT	MGIT960	5	S	WHO_current	liquid media
site.00.subj.RIVM_546.lab.NL124.iso.1	Netherlands	PRJEB26002	ERS2401912	ERX2536450	ERR2517234																																						liquid media	MGIT	MGIT960	5	S	WHO_current	liquid media
site.00.subj.RIVM_546.lab.NL531.iso.1	Netherlands	PRJEB26002	ERS2402257	ERX2536795	ERR2517579																																						liquid media	MGIT	MGIT960	5	S	WHO_current	liquid media
site.00.subj.RIVM_547.lab.NL516.iso.1	Netherlands	PRJEB26002	ERS2402247	ERX2536785	ERR2517569																																												liquid media
site.00.subj.RIVM_548.lab.NL059.iso.1	Netherlands	PRJEB26002	ERS2401854	ERX2536392	ERR2517176																																						liquid media	MGIT	MGIT960	5	S	WHO_current	liquid media
site.00.subj.RIVM_549.lab.NL233.iso.1	Netherlands	PRJEB26002	ERS2402005	ERX2536543	ERR2517327																																						liquid media	MGIT	MGIT960	5	S	WHO_current	liquid media
site.00.subj.RIVM_55.lab.NL307.iso.1	Netherlands	PRJEB26002	ERS2402067	ERX2536605	ERR2517389																																						liquid media	MGIT	MGIT960	5	S	WHO_current	liquid media
site.00.subj.RIVM_550.lab.NL538.iso.1	Netherlands	PRJEB26002	ERS2402264	ERX2536802	ERR2517586																																						liquid media	MGIT	MGIT960	5	S	WHO_current	liquid media
site.00.subj.RIVM_551.lab.NL136.iso.1	Netherlands	PRJEB26002	ERS2401923	ERX2536461	ERR2517245																																						liquid media	MGIT	MGIT960	5	S	WHO_current	liquid media
site.00.subj.RIVM_552.lab.NL230.iso.1	Netherlands	PRJEB26002	ERS2402002	ERX2536540	ERR2517324																																						liquid media	MGIT	MGIT960	5	S	WHO_current	liquid media
site.00.subj.RIVM_553.lab.NL126.iso.1	Netherlands	PRJEB26002	ERS2401914	ERX2536452	ERR2517236																																						liquid media	MGIT	MGIT960	5	S	WHO_current	liquid media
site.00.subj.RIVM_554.lab.NL039.iso.1	Netherlands	PRJEB26002	ERS2401837	ERX2536375	ERR2517159																																						liquid media	MGIT	MGIT960	5	S	WHO_current	liquid media
site.00.subj.RIVM_555.lab.NL079.iso.1	Netherlands	PRJEB26002	ERS2401872	ERX2536410	ERR2517194																																						liquid media	MGIT	MGIT960	5	S	WHO_current	liquid media
site.00.subj.RIVM_556.lab.NL400.iso.1	Netherlands	PRJEB26002	ERS2402146	ERX2536684	ERR2517468																																						liquid media	MGIT	MGIT960	5	S	WHO_current	liquid media
site.00.subj.RIVM_557.lab.NL511.iso.1	Netherlands	PRJEB26002	ERS2402244	ERX2536782	ERR2517566																																						liquid media	MGIT	MGIT960	5	S	WHO_current	liquid media
site.00.subj.RIVM_558.lab.NL550.iso.1	Netherlands	PRJEB26002	ERS2402274	ERX2536812	ERR2517596																																						liquid media	MGIT	MGIT960	5	S	WHO_current	liquid media
site.00.subj.RIVM_559.lab.NL134.iso.1	Netherlands	PRJEB26002	ERS2401921	ERX2536459	ERR2517243																																						liquid media	MGIT	MGIT960	5	S	WHO_current	liquid media
site.00.subj.RIVM_56.lab.NL097.iso.1	Netherlands	PRJEB26002	ERS2401890	ERX2536428	ERR2517212																																						liquid media	MGIT	MGIT960	5	S	WHO_current	liquid media
site.00.subj.RIVM_560.lab.NL409.iso.1	Netherlands	PRJEB26002	ERS2402155	ERX2536693	ERR2517477																																						liquid media	MGIT	MGIT960	5	S	WHO_current	liquid media
site.00.subj.RIVM_561.lab.NL561.iso.1	Netherlands	PRJEB26002	ERS2402284	ERX2536822	ERR2517606																																						liquid media	MGIT	MGIT960	5	S	WHO_current	liquid media
site.00.subj.RIVM_562.lab.NL351.iso.1	Netherlands	PRJEB26002	ERS2402103	ERX2536641	ERR2517425																																						liquid media	MGIT	MGIT960	5	S	WHO_current	liquid media
site.00.subj.RIVM_563.lab.NL106.iso.1	Netherlands	PRJEB26002	ERS2401899	ERX2536437	ERR2517221																																						liquid media	MGIT	MGIT960	5	S	WHO_current	liquid media
site.00.subj.RIVM_564.lab.NL398.iso.1	Netherlands	PRJEB26002	ERS2402144	ERX2536682	ERR2517466																																						liquid media	MGIT	MGIT960	5	S	WHO_current	liquid media
site.00.subj.RIVM_566.lab.NL253.iso.1	Netherlands	PRJEB26002	ERS2402022	ERX2536560	ERR2517344																																						liquid media	MGIT	MGIT960	5	S	WHO_current	liquid media
site.00.subj.RIVM_568.lab.NL251.iso.1	Netherlands	PRJEB26002	ERS2402020	ERX2536558	ERR2517342																																						liquid media	MGIT	MGIT960	5	S	WHO_current	liquid media
site.00.subj.RIVM_569.lab.NL198.iso.1	Netherlands	PRJEB26002	ERS2401975	ERX2536513	ERR2517297																																						liquid media	MGIT	MGIT960	5	S	WHO_current	liquid media
site.00.subj.RIVM_57.lab.NL477.iso.1	Netherlands	PRJEB26002	ERS2402213	ERX2536751	ERR2517535																																						liquid media	MGIT	MGIT960	5	S	WHO_current	liquid media
site.00.subj.RIVM_570.lab.NL259.iso.1	Netherlands	PRJEB26002	ERS2402027	ERX2536565	ERR2517349																																						liquid media	MGIT	MGIT960	5	S	WHO_current	liquid media
site.00.subj.RIVM_571.lab.NL408.iso.1	Netherlands	PRJEB26002	ERS2402154	ERX2536692	ERR2517476																																						liquid media	MGIT	MGIT960	5	S	WHO_current	liquid media
site.00.subj.RIVM_572.lab.NL240.iso.1	Netherlands	PRJEB26002	ERS2402010	ERX2536548	ERR2517332																																						liquid media	MGIT	MGIT960	5	S	WHO_current	liquid media
site.00.subj.RIVM_573.lab.NL424.iso.1	Netherlands	PRJEB26002	ERS2402167	ERX2536705	ERR2517489																																						liquid media	MGIT	MGIT960	5	S	WHO_current	liquid media
site.00.subj.RIVM_574.lab.NL177.iso.1	Netherlands	PRJEB26002	ERS2401958	ERX2536496	ERR2517280																																						liquid media	MGIT	MGIT960	5	S	WHO_current	liquid media
site.00.subj.RIVM_576.lab.NL299.iso.1	Netherlands	PRJEB26002	ERS2402062	ERX2536600	ERR2517384																																						liquid media	MGIT	MGIT960	5	S	WHO_current	liquid media
site.00.subj.RIVM_577.lab.NL407.iso.1	Netherlands	PRJEB26002	ERS2402153	ERX2536691	ERR2517475																																						liquid media	MGIT	MGIT960	5	S	WHO_current	liquid media
site.00.subj.RIVM_579.lab.NL058.iso.1	Netherlands	PRJEB26002	ERS2401853	ERX2536391	ERR2517175																																						liquid media	MGIT	MGIT960	5	S	WHO_current	liquid media
site.00.subj.RIVM_58.lab.NL593.iso.1	Netherlands	PRJEB26002	ERS2402313	ERX2536851	ERR2517635																																						liquid media	MGIT	MGIT960	5	S	WHO_current	liquid media
site.00.subj.RIVM_580.lab.NL350.iso.1	Netherlands	PRJEB26002	ERS2402102	ERX2536640	ERR2517424																																						liquid media	MGIT	MGIT960	5	S	WHO_current	liquid media
site.00.subj.RIVM_580.lab.NL553.iso.1	Netherlands	PRJEB26002	ERS2402276	ERX2536814	ERR2517598																																						liquid media	MGIT	MGIT960	5	S	WHO_current	liquid media
site.00.subj.RIVM_581.lab.NL346.iso.1	Netherlands	PRJEB26002	ERS2402100	ERX2536638	ERR2517422																																						liquid media	MGIT	MGIT960	5	S	WHO_current	liquid media
site.00.subj.RIVM_582.lab.NL580.iso.1	Netherlands	PRJEB26002	ERS2402302	ERX2536840	ERR2517624																																						liquid media	MGIT	MGIT960	5	S	WHO_current
site.00.subj.RIVM_583.lab.NL557.iso.1	Netherlands	PRJEB26002	ERS2402280	ERX2536818	ERR2517602																																						liquid media	MGIT	MGIT960	5	S	WHO_current	liquid media
site.00.subj.RIVM_584.lab.NL570.iso.1	Netherlands	PRJEB26002	ERS2402293	ERX2536831	ERR2517615																																						liquid media	MGIT	MGIT960	5	S	WHO_current	liquid media
site.00.subj.RIVM_585.lab.NL479.iso.1	Netherlands	PRJEB26002	ERS2402215	ERX2536753	ERR2517537																																						liquid media	MGIT	MGIT960	5	S	WHO_current	liquid media
site.00.subj.RIVM_586.lab.NL581.iso.1	Netherlands	PRJEB26002	ERS2402303	ERX2536841	ERR2517625																																						liquid media	MGIT	MGIT960	5	S	WHO_current	liquid media
site.00.subj.RIVM_587.lab.NL422.iso.1	Netherlands	PRJEB26002	ERS2402166	ERX2536704	ERR2517488																																						liquid media	MGIT	MGIT960	5	S	WHO_current	liquid media
site.00.subj.RIVM_59.lab.NL295.iso.1	Netherlands	PRJEB26002	ERS2402058	ERX2536596	ERR2517380																																						liquid media	MGIT	MGIT960	5	S	WHO_current	liquid media
site.00.subj.RIVM_6.lab.NL401.iso.1	Netherlands	PRJEB26002	ERS2402147	ERX2536685	ERR2517469																																						liquid media	MGIT	MGIT960	5	S	WHO_current	liquid media
site.00.subj.RIVM_60.lab.NL246.iso.1	Netherlands	PRJEB26002	ERS2402015	ERX2536553	ERR2517337																																						liquid media	MGIT	MGIT960	5	S	WHO_current	liquid media
site.00.subj.RIVM_61.lab.NL015.iso.1	Netherlands	PRJEB26002	ERS2401818	ERX2536356	ERR2517140																																						liquid media	MGIT	MGIT960	5	S	WHO_current	liquid media
site.00.subj.RIVM_62.lab.NL192.iso.1	Netherlands	PRJEB26002	ERS2401970	ERX2536508	ERR2517292																																						liquid media	MGIT	MGIT960	5	S	WHO_current	liquid media
site.00.subj.RIVM_63.lab.NL378.iso.1	Netherlands	PRJEB26002	ERS2402126	ERX2536664	ERR2517448																																						liquid media	MGIT	MGIT960	5	S	WHO_current	liquid media
site.00.subj.RIVM_64.lab.NL266.iso.1	Netherlands	PRJEB26002	ERS2402033	ERX2536571	ERR2517355																																						liquid media	MGIT	MGIT960	5	S	WHO_current	liquid media
site.00.subj.RIVM_66.lab.NL436.iso.1	Netherlands	PRJEB26002	ERS2402178	ERX2536716	ERR2517500																																						liquid media	MGIT	MGIT960	5	S	WHO_current	liquid media
site.00.subj.RIVM_67.lab.NL448.iso.1	Netherlands	PRJEB26002	ERS2402187	ERX2536725	ERR2517509																																						liquid media	MGIT	MGIT960	5	S	WHO_current	liquid media
site.00.subj.RIVM_68.lab.NL535.iso.1	Netherlands	PRJEB26002	ERS2402261	ERX2536799	ERR2517583																																						liquid media	MGIT	MGIT960	5	S	WHO_current	liquid media
site.00.subj.RIVM_69.lab.NL138.iso.1	Netherlands	PRJEB26002	ERS2401925	ERX2536463	ERR2517247																																						liquid media	MGIT	MGIT960	5	S	WHO_current	liquid media
site.00.subj.RIVM_7.lab.NL117.iso.1	Netherlands	PRJEB26002	ERS2401908	ERX2536446	ERR2517230																																						liquid media	MGIT	MGIT960	5	S	WHO_current	liquid media
site.00.subj.RIVM_70.lab.NL180.iso.1	Netherlands	PRJEB26002	ERS2401961	ERX2536499	ERR2517283																																						liquid media	MGIT	MGIT960	5	S	WHO_current	liquid media
site.00.subj.RIVM_71.lab.NL055.iso.1	Netherlands	PRJEB26002	ERS2401851	ERX2536389	ERR2517173																																						liquid media	MGIT	MGIT960	5	S	WHO_current	liquid media
site.00.subj.RIVM_72.lab.NL157.iso.1	Netherlands	PRJEB26002	ERS2401942	ERX2536480	ERR2517264																																						liquid media	MGIT	MGIT960	5	S	WHO_current	liquid media
site.00.subj.RIVM_74.lab.NL473.iso.1	Netherlands	PRJEB26002	ERS2402211	ERX2536749	ERR2517533																																						liquid media	MGIT	MGIT960	5	S	WHO_current	liquid media
site.00.subj.RIVM_75.lab.NL579.iso.1	Netherlands	PRJEB26002	ERS2402301	ERX2536839	ERR2517623																																						liquid media	MGIT	MGIT960	5	S	WHO_current	liquid media
site.00.subj.RIVM_76.lab.NL220.iso.1	Netherlands	PRJEB26002	ERS2401993	ERX2536531	ERR2517315																																						liquid media	MGIT	MGIT960	5	S	WHO_current	liquid media
site.00.subj.RIVM_77.lab.NL017.iso.1	Netherlands	PRJEB26002	ERS2401820	ERX2536358	ERR2517142																																						liquid media	MGIT	MGIT960	5	S	WHO_current	liquid media
site.00.subj.RIVM_78.lab.NL327.iso.1	Netherlands	PRJEB26002	ERS2402085	ERX2536623	ERR2517407																																						liquid media	MGIT	MGIT960	5	S	WHO_current	liquid media
site.00.subj.RIVM_79.lab.NL203.iso.1	Netherlands	PRJEB26002	ERS2401980	ERX2536518	ERR2517302																																						liquid media	MGIT	MGIT960	5	S	WHO_current	liquid media
site.00.subj.RIVM_8.lab.NL542.iso.1	Netherlands	PRJEB26002	ERS2402267	ERX2536805	ERR2517589																																						liquid media	MGIT	MGIT960	5	S	WHO_current	liquid media
site.00.subj.RIVM_8.lab.NL583.iso.1	Netherlands	PRJEB26002	ERS2402305	ERX2536843	ERR2517627																																						liquid media	MGIT	MGIT960	5	S	WHO_current	liquid media
site.00.subj.RIVM_82.lab.NL287.iso.1	Netherlands	PRJEB26002	ERS2402052	ERX2536590	ERR2517374																																						liquid media	MGIT	MGIT960	5	S	WHO_current	liquid media
site.00.subj.RIVM_83.lab.NL156.iso.1	Netherlands	PRJEB26002	ERS2401941	ERX2536479	ERR2517263																																						liquid media	MGIT	MGIT960	5	S	WHO_current	liquid media
site.00.subj.RIVM_84.lab.NL119.iso.1	Netherlands	PRJEB26002	ERS2401910	ERX2536448	ERR2517232																																						liquid media	MGIT	MGIT960	5	S	WHO_current	liquid media
site.00.subj.RIVM_85.lab.NL151.iso.1	Netherlands	PRJEB26002	ERS2401936	ERX2536474	ERR2517258																																						liquid media	MGIT	MGIT960	5	S	WHO_current	liquid media
site.00.subj.RIVM_86.lab.NL154.iso.1	Netherlands	PRJEB26002	ERS2401939	ERX2536477	ERR2517261																																						liquid media	MGIT	MGIT960	5	S	WHO_current	liquid media
site.00.subj.RIVM_87.lab.NL023.iso.1	Netherlands	PRJEB26002	ERS2401826	ERX2536364	ERR2517148																																						liquid media	MGIT	MGIT960	5	S	WHO_current	liquid media
site.00.subj.RIVM_88.lab.NL216.iso.1	Netherlands	PRJEB26002	ERS2401990	ERX2536528	ERR2517312																																						liquid media	MGIT	MGIT960	5	S	WHO_current	liquid media
site.00.subj.RIVM_89.lab.NL179.iso.1	Netherlands	PRJEB26002	ERS2401960	ERX2536498	ERR2517282																																						liquid media	MGIT	MGIT960	5	S	WHO_current	liquid media
site.00.subj.RIVM_9.lab.NL168.iso.1	Netherlands	PRJEB26002	ERS2401950	ERX2536488	ERR2517272																																						liquid media	MGIT	MGIT960	5	S	WHO_current	liquid media
site.00.subj.RIVM_9.lab.NL413.iso.1	Netherlands	PRJEB26002	ERS2402159	ERX2536697	ERR2517481																																						liquid media	MGIT	MGIT960	5	S	WHO_current	liquid media
site.00.subj.RIVM_90.lab.NL606.iso.1	Netherlands	PRJEB26002	ERS2402324	ERX2536862	ERR2517646																																						liquid media	MGIT	MGIT960	5	S	WHO_current	liquid media
site.00.subj.RIVM_91.lab.NL219.iso.1	Netherlands	PRJEB26002	ERS2401992	ERX2536530	ERR2517314																																						liquid media	MGIT	MGIT960	5	S	WHO_current	liquid media
site.00.subj.RIVM_92.lab.NL527.iso.1	Netherlands	PRJEB26002	ERS2402254	ERX2536792	ERR2517576																																						liquid media	MGIT	MGIT960	5	S	WHO_current	liquid media
site.00.subj.RIVM_93.lab.NL100.iso.1	Netherlands	PRJEB26002	ERS2401893	ERX2536431	ERR2517215																																						liquid media	MGIT	MGIT960	5	S	WHO_current	liquid media
site.00.subj.RIVM_94.lab.NL257.iso.1	Netherlands	PRJEB26002	ERS2402025	ERX2536563	ERR2517347																																						liquid media	MGIT	MGIT960	5	S	WHO_current	liquid media
site.00.subj.RIVM_95.lab.NL438.iso.1	Netherlands	PRJEB26002	ERS2402180	ERX2536718	ERR2517502																																						liquid media	MGIT	MGIT960	5	S	WHO_current	liquid media
site.00.subj.RIVM_96.lab.NL047.iso.1	Netherlands	PRJEB26002	ERS2401845	ERX2536383	ERR2517167																																						liquid media	MGIT	MGIT960	5	S	WHO_current	liquid media
site.00.subj.RIVM_97.lab.NL493.iso.1	Netherlands	PRJEB26002	ERS2402227	ERX2536765	ERR2517549																																						liquid media	MGIT	MGIT960	5	S	WHO_current	liquid media
site.00.subj.RIVM_98.lab.NL163.iso.1	Netherlands	PRJEB26002	ERS2401946	ERX2536484	ERR2517268																																						liquid media	MGIT	MGIT960	5	S	WHO_current	liquid media
site.00.subj.RIVM_99.lab.NL485.iso.1	Netherlands	PRJEB26002	ERS2402220	ERX2536758	ERR2517542																																						liquid media	MGIT	MGIT960	5	S	WHO_current	liquid media
site.02.subj.0001.lab.2014222001.iso.1	China	PRJEB41194	ERS5298516	ERX4678935	ERR4810489		liquid media	microdilution plate	UKMYC5	1	S	CRyPTIC							solid media			WHO	S	WHO_undefined	liquid media	microdilution plate	UKMYC5	0.25	S	CRyPTIC	liquid media	microdilution plate	UKMYC5	0.12	S	CRyPTIC	solid media			WHO	S	WHO_undefined	liquid media	microdilution plate	UKMYC5	4	S	CRyPTIC	solid media
site.02.subj.0002.lab.2014222005.iso.1	China	PRJEB41194	ERS5298518	ERX4678937	ERR4810491		liquid media	microdilution plate	UKMYC5	1	S	CRyPTIC	liquid media	microdilution plate	UKMYC5	0.25	S	CRyPTIC	solid media			WHO	S	WHO_undefined	liquid media	microdilution plate	UKMYC5	0.25	S	CRyPTIC	liquid media	microdilution plate	UKMYC5	0.12	S	CRyPTIC	solid media			WHO	S	WHO_undefined	liquid media	microdilution plate	UKMYC5	4	S	CRyPTIC	solid media
site.02.subj.0004.lab.2014222010.iso.1	China	PRJEB41194	ERS5298520	ERX4678939	ERR4810493		liquid media	microdilution plate	UKMYC5	1	S	CRyPTIC	liquid media	microdilution plate	UKMYC5	0.25	S	CRyPTIC	solid media			WHO	S	WHO_undefined	liquid media	microdilution plate	UKMYC5	0.25	S	CRyPTIC							solid media			WHO	S	WHO_undefined	liquid media	microdilution plate	UKMYC5	4	S	CRyPTIC	solid media
site.02.subj.0005.lab.2014222011.iso.1	China	PRJEB41194	ERS5298521	ERX4678940	ERR4810494		liquid media	microdilution plate	UKMYC5	1	S	CRyPTIC	liquid media	microdilution plate	UKMYC5	0.25	S	CRyPTIC	solid media			WHO	S	WHO_undefined	liquid media	microdilution plate	UKMYC5	0.25	S	CRyPTIC	liquid media	microdilution plate	UKMYC5	0.12	S	CRyPTIC	solid media			WHO	S	WHO_undefined	liquid media	microdilution plate	UKMYC5	4	S	CRyPTIC	solid media
site.02.subj.0006.lab.2014222013.iso.1	China	PRJEB41194	ERS5298522	ERX4678941	ERR4810495		liquid media	microdilution plate	UKMYC5	1	S	CRyPTIC	liquid media	microdilution plate	UKMYC5	0.25	S	CRyPTIC	solid media			WHO	S	WHO_undefined	liquid media	microdilution plate	UKMYC5	0.25	S	CRyPTIC	liquid media	microdilution plate	UKMYC5	0.12	S	CRyPTIC	solid media			WHO	S	WHO_undefined	liquid media	microdilution plate	UKMYC5	4	S	CRyPTIC	solid media
site.02.subj.0007.lab.2014222016.iso.1	China	PRJEB41194	ERS5298524	ERX4678943	ERR4810497		liquid media	microdilution plate	UKMYC5	1	S	CRyPTIC	liquid media	microdilution plate	UKMYC5	0.25	S	CRyPTIC	solid media			WHO	S	WHO_undefined	liquid media	microdilution plate	UKMYC5	0.25	S	CRyPTIC	liquid media	microdilution plate	UKMYC5	0.12	S	CRyPTIC	solid media			WHO	S	WHO_undefined	liquid media	microdilution plate	UKMYC5	4	S	CRyPTIC	solid media
site.02.subj.0008.lab.2014222017.iso.1	China	PRJEB41194	ERS5298525	ERX4678944	ERR4810498		liquid media	microdilution plate	UKMYC5	1	S	CRyPTIC	liquid media	microdilution plate	UKMYC5	0.25	S	CRyPTIC	solid media			WHO	S	WHO_undefined	liquid media	microdilution plate	UKMYC5	0.25	S	CRyPTIC	liquid media	microdilution plate	UKMYC5	0.12	S	CRyPTIC	solid media			WHO	S	WHO_undefined	liquid media	microdilution plate	UKMYC5	4	S	CRyPTIC	solid media
site.02.subj.0009.lab.2014222037.iso.1	China	PRJEB41194	ERS5298534	ERX4678953	ERR4810507		liquid media	microdilution plate	UKMYC5	1	S	CRyPTIC	liquid media	microdilution plate	UKMYC5	0.25	S	CRyPTIC	solid media			WHO	S	WHO_undefined	liquid media	microdilution plate	UKMYC5	0.25	S	CRyPTIC	liquid media	microdilution plate	UKMYC5	0.12	S	CRyPTIC	solid media			WHO	S	WHO_undefined	liquid media	microdilution plate	UKMYC5	4	S	CRyPTIC	solid media
site.02.subj.0010.lab.2014222040.iso.1	China	PRJEB41194	ERS5298536	ERX4678955	ERR4810509		liquid media	microdilution plate	UKMYC5	1	S	CRyPTIC	liquid media	microdilution plate	UKMYC5	0.25	S	CRyPTIC	solid media			WHO	S	WHO_undefined	liquid media	microdilution plate	UKMYC5	0.25	S	CRyPTIC	liquid media	microdilution plate	UKMYC5	0.12	S	CRyPTIC	solid media			WHO	S	WHO_undefined	liquid media	microdilution plate	UKMYC5	4	S	CRyPTIC	solid media
site.02.subj.0011.lab.2014222046.iso.1	China	PRJEB41194	ERS5298539	ERX4678958	ERR4810512		liquid media	microdilution plate	UKMYC5	1	S	CRyPTIC	liquid media	microdilution plate	UKMYC5	0.25	S	CRyPTIC	solid media			WHO	S	WHO_undefined							liquid media	microdilution plate	UKMYC5	0.12	S	CRyPTIC	solid media			WHO	S	WHO_undefined	liquid media	microdilution plate	UKMYC5	4	S	CRyPTIC	solid media
site.02.subj.0012.lab.2014222053.iso.1	China	PRJEB41194	ERS5298543	ERX4678962	ERR4810516		liquid media	microdilution plate	UKMYC5	1	S	CRyPTIC	liquid media	microdilution plate	UKMYC5	0.25	S	CRyPTIC	solid media			WHO	S	WHO_undefined	liquid media	microdilution plate	UKMYC5	0.25	S	CRyPTIC	liquid media	microdilution plate	UKMYC5	0.12	S	CRyPTIC	solid media			WHO	S	WHO_undefined	liquid media	microdilution plate	UKMYC5	4	S	CRyPTIC	solid media
site.02.subj.0013.lab.2014222055.iso.1	China	PRJEB41194	ERS5298545	ERX4678964	ERR4810518		liquid media	microdilution plate	UKMYC5	1	S	CRyPTIC	liquid media	microdilution plate	UKMYC5	0.25	S	CRyPTIC	solid media			WHO	S	WHO_undefined	liquid media	microdilution plate	UKMYC5	0.25	S	CRyPTIC	liquid media	microdilution plate	UKMYC5	0.12	S	CRyPTIC	solid media			WHO	S	WHO_undefined	liquid media	microdilution plate	UKMYC5	4	S	CRyPTIC	solid media
site.02.subj.0015.lab.2014231003.iso.1	China	PRJEB41194	ERS5298547	ERX4678966	ERR4810520		liquid media	microdilution plate	UKMYC5	1	S	CRyPTIC	liquid media	microdilution plate	UKMYC5	0.25	S	CRyPTIC	solid media			WHO	S	WHO_undefined	liquid media	microdilution plate	UKMYC5	0.25	S	CRyPTIC	liquid media	microdilution plate	UKMYC5	0.12	S	CRyPTIC	solid media			WHO	S	WHO_undefined	liquid media	microdilution plate	UKMYC5	4	S	CRyPTIC	solid media
site.02.subj.0016.lab.2014231005.iso.1	China	PRJEB41194	ERS5298549	ERX4678968	ERR4810522		liquid media	microdilution plate	UKMYC5	1	S	CRyPTIC	liquid media	microdilution plate	UKMYC5	0.25	S	CRyPTIC	solid media			WHO	S	WHO_undefined	liquid media	microdilution plate	UKMYC5	0.25	S	CRyPTIC	liquid media	microdilution plate	UKMYC5	0.12	S	CRyPTIC	solid media			WHO	S	WHO_undefined	liquid media	microdilution plate	UKMYC5	4	S	CRyPTIC	solid media
site.02.subj.0017.lab.2014231009.iso.1	China	PRJEB41194	ERS5298551	ERX4678970	ERR4810524		liquid media	microdilution plate	UKMYC5	1	S	CRyPTIC							solid media			WHO	S	WHO_undefined	liquid media	microdilution plate	UKMYC5	0.25	S	CRyPTIC	liquid media	microdilution plate	UKMYC5	0.12	S	CRyPTIC	solid media			WHO	S	WHO_undefined	liquid media	microdilution plate	UKMYC5	4	S	CRyPTIC	solid media
site.02.subj.0018.lab.2014231011.iso.1	China	PRJEB41194	ERS5298553	ERX4678972	ERR4810526		liquid media	microdilution plate	UKMYC5	1	S	CRyPTIC	liquid media	microdilution plate	UKMYC5	0.25	S	CRyPTIC	solid media			WHO	S	WHO_undefined	liquid media	microdilution plate	UKMYC5	0.25	S	CRyPTIC	liquid media	microdilution plate	UKMYC5	0.12	S	CRyPTIC	solid media			WHO	S	WHO_undefined							solid media
site.02.subj.0019.lab.2014231015.iso.1	China	PRJEB41194	ERS5300720	ERX4679448	ERR4811002		liquid media	microdilution plate	UKMYC5	1	S	CRyPTIC	liquid media	microdilution plate	UKMYC5	0.25	S	CRyPTIC	solid media			WHO	S	WHO_undefined	liquid media	microdilution plate	UKMYC5	0.25	S	CRyPTIC	liquid media	microdilution plate	UKMYC5	0.12	S	CRyPTIC	solid media			WHO	S	WHO_undefined							solid media
site.02.subj.0020.lab.2014231019.iso.1	China	PRJEB41194	ERS5298556	ERX4678975	ERR4810529		liquid media	microdilution plate	UKMYC5	1	S	CRyPTIC	liquid media	microdilution plate	UKMYC5	0.25	S	CRyPTIC	solid media			WHO	S	WHO_undefined	liquid media	microdilution plate	UKMYC5	0.25	S	CRyPTIC	liquid media	microdilution plate	UKMYC5	0.12	S	CRyPTIC	solid media			WHO	S	WHO_undefined	liquid media	microdilution plate	UKMYC5	4	S	CRyPTIC	solid media
site.02.subj.0021.lab.2014232001.iso.1	China	PRJEB41194	ERS5300721	ERX4679449	ERR4811003		liquid media	microdilution plate	UKMYC5	1	S	CRyPTIC	liquid media	microdilution plate	UKMYC5	0.25	S	CRyPTIC	solid media			WHO	S	WHO_undefined	liquid media	microdilution plate	UKMYC5	0.25	S	CRyPTIC	liquid media	microdilution plate	UKMYC5	0.12	S	CRyPTIC	solid media			WHO	S	WHO_undefined	liquid media	microdilution plate	UKMYC5	4	S	CRyPTIC	solid media
site.02.subj.0022.lab.2014232005.iso.1	China	PRJEB41194	ERS5298558	ERX4678977	ERR4810531		liquid media	microdilution plate	UKMYC5	1	S	CRyPTIC							solid media			WHO	S	WHO_undefined	liquid media	microdilution plate	UKMYC5	0.25	S	CRyPTIC	liquid media	microdilution plate	UKMYC5	0.12	S	CRyPTIC	solid media			WHO	S	WHO_undefined	liquid media	microdilution plate	UKMYC5	4	S	CRyPTIC	solid media
site.02.subj.0023.lab.2014232007.iso.1	China	PRJEB41194	ERS5298560	ERX4678979	ERR4810533		liquid media	microdilution plate	UKMYC5	1	S	CRyPTIC	liquid media	microdilution plate	UKMYC5	0.25	S	CRyPTIC	solid media			WHO	S	WHO_undefined	liquid media	microdilution plate	UKMYC5	0.25	S	CRyPTIC	liquid media	microdilution plate	UKMYC5	0.12	S	CRyPTIC	solid media			WHO	S	WHO_undefined	liquid media	microdilution plate	UKMYC5	4	S	CRyPTIC	solid media
site.02.subj.0024.lab.2014232009.iso.1	China	PRJEB41194	ERS5298562	ERX4678981	ERR4810535		liquid media	microdilution plate	UKMYC5	1	S	CRyPTIC	liquid media	microdilution plate	UKMYC5	0.25	S	CRyPTIC	solid media			WHO	S	WHO_undefined	liquid media	microdilution plate	UKMYC5	0.25	S	CRyPTIC	liquid media	microdilution plate	UKMYC5	0.12	S	CRyPTIC	solid media			WHO	S	WHO_undefined	liquid media	microdilution plate	UKMYC5	4	S	CRyPTIC	solid media
site.02.subj.0025.lab.2014232010.iso.1	China	PRJEB41194	ERS5298563	ERX4678982	ERR4810536		liquid media	microdilution plate	UKMYC5	1	S	CRyPTIC	liquid media	microdilution plate	UKMYC5	0.25	S	CRyPTIC	solid media			WHO	S	WHO_undefined	liquid media	microdilution plate	UKMYC5	0.25	S	CRyPTIC	liquid media	microdilution plate	UKMYC5	0.12	S	CRyPTIC	solid media			WHO	S	WHO_undefined	liquid media	microdilution plate	UKMYC5	4	S	CRyPTIC	solid media
site.02.subj.0026.lab.2014233007.iso.1	China	PRJEB41194	ERS5298576	ERX4678995	ERR4810549		liquid media	microdilution plate	UKMYC5	1	S	CRyPTIC							solid media			WHO	S	WHO_undefined	liquid media	microdilution plate	UKMYC5	0.25	S	CRyPTIC	liquid media	microdilution plate	UKMYC5	0.12	S	CRyPTIC	solid media			WHO	S	WHO_undefined							solid media
site.02.subj.0027.lab.2014233008.iso.1	China	PRJEB41194	ERS5298577	ERX4678996	ERR4810550		liquid media	microdilution plate	UKMYC5	1	S	CRyPTIC	liquid media	microdilution plate	UKMYC5	0.25	S	CRyPTIC	solid media			WHO	S	WHO_undefined	liquid media	microdilution plate	UKMYC5	0.25	S	CRyPTIC	liquid media	microdilution plate	UKMYC5	0.12	S	CRyPTIC	solid media			WHO	S	WHO_undefined	liquid media	microdilution plate	UKMYC5	4	S	CRyPTIC	solid media
site.02.subj.0028.lab.2014233011.iso.1	China	PRJEB41194	ERS5298579	ERX4678998	ERR4810552		liquid media	microdilution plate	UKMYC5	1	S	CRyPTIC	liquid media	microdilution plate	UKMYC5	0.25	S	CRyPTIC	solid media			WHO	S	WHO_undefined	liquid media	microdilution plate	UKMYC5	0.25	S	CRyPTIC	liquid media	microdilution plate	UKMYC5	0.12	S	CRyPTIC	solid media			WHO	S	WHO_undefined	liquid media	microdilution plate	UKMYC5	4	S	CRyPTIC	solid media
site.02.subj.0029.lab.2014233012.iso.1	China	PRJEB41194	ERS5298580	ERX4678999	ERR4810553		liquid media	microdilution plate	UKMYC5	1	S	CRyPTIC	liquid media	microdilution plate	UKMYC5	0.25	S	CRyPTIC	solid media			WHO	S	WHO_undefined	liquid media	microdilution plate	UKMYC5	0.25	S	CRyPTIC	liquid media	microdilution plate	UKMYC5	0.12	S	CRyPTIC	solid media			WHO	S	WHO_undefined	liquid media	microdilution plate	UKMYC5	4	S	CRyPTIC	solid media
site.02.subj.0030.lab.2014234014.iso.1	China	PRJEB41194	ERS5298590	ERX4679009	ERR4810563														solid media			WHO	S	WHO_undefined													solid media			WHO	S	WHO_undefined							solid media
site.02.subj.0031.lab.2014234024.iso.1	China	PRJEB41194	ERS5298597	ERX4679016	ERR4810570		liquid media	microdilution plate	UKMYC5	1	S	CRyPTIC							solid media			WHO	S	WHO_undefined							liquid media	microdilution plate	UKMYC5	0.12	S	CRyPTIC	solid media			WHO	S	WHO_undefined	liquid media	microdilution plate	UKMYC5	4	S	CRyPTIC	solid media
site.02.subj.0032.lab.2014234059.iso.1	China	PRJEB41194	ERS5298611	ERX4679030	ERR4810584		liquid media	microdilution plate	UKMYC5	1	S	CRyPTIC	liquid media	microdilution plate	UKMYC5	0.25	S	CRyPTIC	solid media			WHO	S	WHO_undefined	liquid media	microdilution plate	UKMYC5	0.25	S	CRyPTIC	liquid media	microdilution plate	UKMYC5	0.12	S	CRyPTIC	solid media			WHO	S	WHO_undefined	liquid media	microdilution plate	UKMYC5	4	S	CRyPTIC	solid media
site.02.subj.0033.lab.2014235050.iso.1	China	PRJEB41194	ERS5298643	ERX4679062	ERR4810616		liquid media	microdilution plate	UKMYC5	1	S	CRyPTIC	liquid media	microdilution plate	UKMYC5	0.25	S	CRyPTIC	solid media			WHO	S	WHO_undefined	liquid media	microdilution plate	UKMYC5	0.25	S	CRyPTIC	liquid media	microdilution plate	UKMYC5	0.12	S	CRyPTIC	solid media			WHO	S	WHO_undefined	liquid media	microdilution plate	UKMYC5	4	S	CRyPTIC	solid media
site.02.subj.0034.lab.2014221009.iso.1	China	PRJEB41194	ERS5298514	ERX4678933	ERR4810487														solid media			WHO	S	WHO_undefined													solid media			WHO	S	WHO_undefined							solid media
site.02.subj.0035.lab.2014221019.iso.1	China	PRJEB41194	ERS5298515	ERX4678934	ERR4810488														solid media			WHO	S	WHO_undefined													solid media			WHO	S	WHO_undefined							solid media
site.02.subj.0036.lab.2014222006.iso.1	China	PRJEB41194	ERS5298519	ERX4678938	ERR4810492		liquid media	microdilution plate	UKMYC5	1	S	CRyPTIC							solid media			WHO	S	WHO_undefined	liquid media	microdilution plate	UKMYC5	0.25	S	CRyPTIC	liquid media	microdilution plate	UKMYC5	0.12	S	CRyPTIC	solid media			WHO	S	WHO_undefined	liquid media	microdilution plate	UKMYC5	4	S	CRyPTIC	solid media
site.02.subj.0037.lab.2014251029.iso.1	China	PRJEB41194	ERS5298813	ERX4679232	ERR4810786		liquid media	microdilution plate	UKMYC5	1	S	CRyPTIC	liquid media	microdilution plate	UKMYC5	0.25	S	CRyPTIC	solid media			WHO	S	WHO_undefined	liquid media	microdilution plate	UKMYC5	0.25	S	CRyPTIC	liquid media	microdilution plate	UKMYC5	0.12	S	CRyPTIC	solid media			WHO	S	WHO_undefined							solid media
site.02.subj.0038.lab.2015235078.iso.1	China	PRJEB41194	ERS5300827	ERX4679555	ERR4811109		liquid media	microdilution plate	UKMYC5	1	S	CRyPTIC	liquid media	microdilution plate	UKMYC5	0.25	S	CRyPTIC	solid media			WHO	S	WHO_undefined	liquid media	microdilution plate	UKMYC5	0.25	S	CRyPTIC	liquid media	microdilution plate	UKMYC5	0.12	S	CRyPTIC	solid media			WHO	S	WHO_undefined	liquid media	microdilution plate	UKMYC5	4	S	CRyPTIC	solid media
site.02.subj.0039.lab.2015235174.iso.1	China	PRJEB41194	ERS5300855	ERX4679583	ERR4811137		liquid media	microdilution plate	UKMYC5	1	S	CRyPTIC	liquid media	microdilution plate	UKMYC5	0.25	S	CRyPTIC	solid media			WHO	S	WHO_undefined	liquid media	microdilution plate	UKMYC5	0.25	S	CRyPTIC	liquid media	microdilution plate	UKMYC5	0.12	S	CRyPTIC	solid media			WHO	S	WHO_undefined	liquid media	microdilution plate	UKMYC5	4	S	CRyPTIC	solid media
site.02.subj.0040.lab.2015235180.iso.1	China	PRJEB41194	ERS5300859	ERX4679587	ERR4811141		liquid media	microdilution plate	UKMYC5	1	S	CRyPTIC	liquid media	microdilution plate	UKMYC5	0.25	S	CRyPTIC	solid media			WHO	S	WHO_undefined	liquid media	microdilution plate	UKMYC5	0.25	S	CRyPTIC	liquid media	microdilution plate	UKMYC5	0.12	S	CRyPTIC	solid media			WHO	S	WHO_undefined	liquid media	microdilution plate	UKMYC5	4	S	CRyPTIC	solid media
site.02.subj.0041.lab.2015235168.iso.1	China	PRJEB41194	ERS5300853	ERX4679581	ERR4811135		liquid media	microdilution plate	UKMYC5	1	S	CRyPTIC													liquid media	microdilution plate	UKMYC5	0.25	S	CRyPTIC	liquid media	microdilution plate	UKMYC5	0.12	S	CRyPTIC	liquid media	microdilution plate	UKMYC5	4	S	CRyPTIC	liquid media	microdilution plate	UKMYC5	4	S	CRyPTIC	liquid media
site.02.subj.0042.lab.2015231006.iso.1	China	PRJEB41194	ERS5300765	ERX4679493	ERR4811047		liquid media	microdilution plate	UKMYC5	1	S	CRyPTIC	liquid media	microdilution plate	UKMYC5	0.25	S	CRyPTIC	solid media			WHO	S	WHO_undefined	liquid media	microdilution plate	UKMYC5	0.25	S	CRyPTIC	liquid media	microdilution plate	UKMYC5	0.12	S	CRyPTIC	solid media			WHO	S	WHO_undefined	liquid media	microdilution plate	UKMYC5	4	S	CRyPTIC	solid media
site.02.subj.0043.lab.2015231007.iso.1	China	PRJEB41194	ERS5300766	ERX4679494	ERR4811048		liquid media	microdilution plate	UKMYC5	1	S	CRyPTIC	liquid media	microdilution plate	UKMYC5	0.25	S	CRyPTIC	solid media			WHO	S	WHO_undefined	liquid media	microdilution plate	UKMYC5	0.25	S	CRyPTIC	liquid media	microdilution plate	UKMYC5	0.12	S	CRyPTIC	solid media			WHO	S	WHO_undefined	liquid media	microdilution plate	UKMYC5	4	S	CRyPTIC	solid media
site.02.subj.0044.lab.2015231009.iso.1	China	PRJEB41194	ERS5300767	ERX4679495	ERR4811049		liquid media	microdilution plate	UKMYC5	1	S	CRyPTIC	liquid media	microdilution plate	UKMYC5	0.25	S	CRyPTIC	solid media			WHO	S	WHO_undefined	liquid media	microdilution plate	UKMYC5	0.25	S	CRyPTIC	liquid media	microdilution plate	UKMYC5	0.12	S	CRyPTIC	solid media			WHO	S	WHO_undefined	liquid media	microdilution plate	UKMYC5	4	S	CRyPTIC	solid media
site.02.subj.0045.lab.2015231012.iso.1	China	PRJEB41194	ERS5300768	ERX4679496	ERR4811050														solid media			WHO	S	WHO_undefined													solid media			WHO	S	WHO_undefined							solid media
site.02.subj.0046.lab.2015231016.iso.1	China	PRJEB41194	ERS5300771	ERX4679499	ERR4811053		liquid media	microdilution plate	UKMYC5	1	S	CRyPTIC	liquid media	microdilution plate	UKMYC5	0.25	S	CRyPTIC	solid media			WHO	S	WHO_undefined	liquid media	microdilution plate	UKMYC5	0.25	S	CRyPTIC	liquid media	microdilution plate	UKMYC5	0.12	S	CRyPTIC	solid media			WHO	S	WHO_undefined	liquid media	microdilution plate	UKMYC5	4	S	CRyPTIC	solid media
site.02.subj.0047.lab.2015231017.iso.1	China	PRJEB41194	ERS5300772	ERX4679500	ERR4811054		liquid media	microdilution plate	UKMYC5	1	S	CRyPTIC	liquid media	microdilution plate	UKMYC5	0.25	S	CRyPTIC	solid media			WHO	S	WHO_undefined	liquid media	microdilution plate	UKMYC5	0.25	S	CRyPTIC	liquid media	microdilution plate	UKMYC5	0.12	S	CRyPTIC	solid media			WHO	S	WHO_undefined	liquid media	microdilution plate	UKMYC5	4	S	CRyPTIC	solid media
site.02.subj.0048.lab.2015232018.iso.1	China	PRJEB41194	ERS5300781	ERX4679509	ERR4811063		liquid media	microdilution plate	UKMYC5	1	S	CRyPTIC							solid media			WHO	S	WHO_undefined	liquid media	microdilution plate	UKMYC5	0.25	S	CRyPTIC	liquid media	microdilution plate	UKMYC5	0.12	S	CRyPTIC	solid media			WHO	S	WHO_undefined	liquid media	microdilution plate	UKMYC5	4	S	CRyPTIC	solid media
site.02.subj.0049.lab.2015232027.iso.1	China	PRJEB41194	ERS5300783	ERX4679511	ERR4811065		liquid media	microdilution plate	UKMYC5	1	S	CRyPTIC	liquid media	microdilution plate	UKMYC5	0.25	S	CRyPTIC	solid media			WHO	S	WHO_undefined	liquid media	microdilution plate	UKMYC5	0.25	S	CRyPTIC	liquid media	microdilution plate	UKMYC5	0.12	S	CRyPTIC	solid media			WHO	S	WHO_undefined							solid media
site.02.subj.0050.lab.2015232028.iso.1	China	PRJEB41194	ERS5300784	ERX4679512	ERR4811066		liquid media	microdilution plate	UKMYC5	1	S	CRyPTIC	liquid media	microdilution plate	UKMYC5	0.25	S	CRyPTIC	solid media			WHO	S	WHO_undefined	liquid media	microdilution plate	UKMYC5	0.25	S	CRyPTIC	liquid media	microdilution plate	UKMYC5	0.12	S	CRyPTIC	solid media			WHO	S	WHO_undefined	liquid media	microdilution plate	UKMYC5	4	S	CRyPTIC	solid media
site.02.subj.0051.lab.22A001.iso.1	China	PRJEB41194	ERS5298488	ERX4678907	ERR4810461		solid media			WHO	S	WHO_undefined	liquid media	microdilution plate	UKMYC5	0.25	S	CRyPTIC	solid media			WHO	S	WHO_undefined	liquid media	microdilution plate	UKMYC5	0.25	S	CRyPTIC	liquid media	microdilution plate	UKMYC5	0.12	S	CRyPTIC	liquid media	microdilution plate	UKMYC5	4	S	CRyPTIC	liquid media	microdilution plate	UKMYC5	4	R	CRyPTIC	solid media
site.02.subj.0052.lab.22A002.iso.1	China	PRJEB41194	ERS5298820	ERX4679239	ERR4810793		solid media			WHO	S	WHO_undefined	liquid media	microdilution plate	UKMYC5	0.25	S	CRyPTIC	solid media			WHO	S	WHO_undefined							liquid media	microdilution plate	UKMYC5	0.12	S	CRyPTIC	liquid media	microdilution plate	UKMYC5	4	S	CRyPTIC	liquid media	microdilution plate	UKMYC5	4	R	CRyPTIC	solid media
site.02.subj.0053.lab.22A003.iso.1	China	PRJEB41194	ERS5300647	ERX4679375	ERR4810929		solid media			WHO	R	WHO_undefined	liquid media	microdilution plate	UKMYC5	0.25	S	CRyPTIC	solid media			WHO	R	WHO_undefined	liquid media	microdilution plate	UKMYC5	0.25	S	CRyPTIC	liquid media	microdilution plate	UKMYC5	0.12	S	CRyPTIC	liquid media	microdilution plate	UKMYC5	4	R	CRyPTIC	liquid media	microdilution plate	UKMYC5	4	R	CRyPTIC	solid media
site.02.subj.0054.lab.22A004.iso.1	China	PRJEB41194	ERS5300657	ERX4679385	ERR4810939		solid media			WHO	S	WHO_undefined	liquid media	microdilution plate	UKMYC5	0.25	S	CRyPTIC	solid media			WHO	S	WHO_undefined	liquid media	microdilution plate	UKMYC5	0.25	S	CRyPTIC													liquid media	microdilution plate	UKMYC5	4	S	CRyPTIC	solid media
site.02.subj.0055.lab.22A005.iso.1	China	PRJEB41194	ERS5300668	ERX4679396	ERR4810950		solid media			WHO	R	WHO_undefined	liquid media	microdilution plate	UKMYC5	0.25	S	CRyPTIC	solid media			WHO	R	WHO_undefined	liquid media	microdilution plate	UKMYC5	0.25	S	CRyPTIC	liquid media	microdilution plate	UKMYC5	0.12	S	CRyPTIC	liquid media	microdilution plate	UKMYC5	4	S	CRyPTIC	liquid media	microdilution plate	UKMYC5	4	R	CRyPTIC	solid media
site.02.subj.0056.lab.22A006.iso.1	China	PRJEB41194	ERS5300677	ERX4679405	ERR4810959		solid media			WHO	S	WHO_undefined	liquid media	microdilution plate	UKMYC5	0.25	S	CRyPTIC	solid media			WHO	S	WHO_undefined													liquid media	microdilution plate	UKMYC5	4	S	CRyPTIC							solid media
site.02.subj.0057.lab.22A007.iso.1	China	PRJEB41194	ERS5300688	ERX4679416	ERR4810970		solid media			WHO	S	WHO_undefined	liquid media	microdilution plate	UKMYC5	0.25	S	CRyPTIC	solid media			WHO	S	WHO_undefined	liquid media	microdilution plate	UKMYC5	0.25	S	CRyPTIC	liquid media	microdilution plate	UKMYC5	0.12	S	CRyPTIC	liquid media	microdilution plate	UKMYC5	4	R	CRyPTIC	liquid media	microdilution plate	UKMYC5	4	R	CRyPTIC	solid media
site.02.subj.0058.lab.22A008.iso.1	China	PRJEB41194	ERS5300699	ERX4679427	ERR4810981		solid media			WHO	S	WHO_undefined	liquid media	microdilution plate	UKMYC5	0.25	S	CRyPTIC	solid media			WHO	S	WHO_undefined	liquid media	microdilution plate	UKMYC5	0.25	S	CRyPTIC	liquid media	microdilution plate	UKMYC5	0.12	S	CRyPTIC	liquid media	microdilution plate	UKMYC5	4	S	CRyPTIC	liquid media	microdilution plate	UKMYC5	4	R	CRyPTIC	solid media
site.02.subj.0059.lab.22A009.iso.1	China	PRJEB41194	ERS5300709	ERX4679437	ERR4810991		solid media			WHO	S	WHO_undefined	liquid media	microdilution plate	UKMYC5	0.25	S	CRyPTIC	solid media			WHO	S	WHO_undefined	liquid media	microdilution plate	UKMYC5	0.25	S	CRyPTIC	liquid media	microdilution plate	UKMYC5	0.12	S	CRyPTIC	liquid media	microdilution plate	UKMYC5	4	S	CRyPTIC	liquid media	microdilution plate	UKMYC5	4	R	CRyPTIC	solid media
site.02.subj.0061.lab.22A011.iso.1	China	PRJEB41194	ERS5298494	ERX4678913	ERR4810467		solid media			WHO	S	WHO_undefined	liquid media	microdilution plate	UKMYC5	0.25	S	CRyPTIC							liquid media	microdilution plate	UKMYC5	0.25	S	CRyPTIC	liquid media	microdilution plate	UKMYC5	0.12	S	CRyPTIC							liquid media	microdilution plate	UKMYC5	4	R	CRyPTIC	solid media
site.02.subj.0062.lab.22A012.iso.1	China	PRJEB41194	ERS5298505	ERX4678924	ERR4810478		solid media			WHO	S	WHO_undefined	liquid media	microdilution plate	UKMYC5	0.25	S	CRyPTIC	solid media			WHO	S	WHO_undefined	liquid media	microdilution plate	UKMYC5	0.25	S	CRyPTIC	liquid media	microdilution plate	UKMYC5	0.12	S	CRyPTIC	liquid media	microdilution plate	UKMYC5	4	R	CRyPTIC	liquid media	microdilution plate	UKMYC5	4	R	CRyPTIC	solid media
site.02.subj.0063.lab.22A013.iso.1	China	PRJEB41194	ERS5298512	ERX4678931	ERR4810485		solid media			WHO	S	WHO_undefined	liquid media	microdilution plate	UKMYC5	0.25	S	CRyPTIC	solid media			WHO	S	WHO_undefined	liquid media	microdilution plate	UKMYC5	0.25	S	CRyPTIC	liquid media	microdilution plate	UKMYC5	0.12	S	CRyPTIC	liquid media	microdilution plate	UKMYC5	4	S	CRyPTIC	liquid media	microdilution plate	UKMYC5	4	R	CRyPTIC	solid media
site.02.subj.0064.lab.22A014.iso.1	China	PRJEB41194	ERS5298513	ERX4678932	ERR4810486		solid media			WHO	S	WHO_undefined	liquid media	microdilution plate	UKMYC5	0.25	S	CRyPTIC	solid media			WHO	S	WHO_undefined	liquid media	microdilution plate	UKMYC5	0.25	S	CRyPTIC	liquid media	microdilution plate	UKMYC5	0.12	S	CRyPTIC	liquid media	microdilution plate	UKMYC5	4	S	CRyPTIC	liquid media	microdilution plate	UKMYC5	4	R	CRyPTIC	solid media
site.02.subj.0065.lab.22A015.iso.1	China	PRJEB41194	ERS5300763	ERX4679491	ERR4811045		solid media			WHO	S	WHO_undefined	liquid media	microdilution plate	UKMYC5	0.25	S	CRyPTIC	solid media			WHO	S	WHO_undefined							liquid media	microdilution plate	UKMYC5	0.12	S	CRyPTIC	liquid media	microdilution plate	UKMYC5	4	S	CRyPTIC	liquid media	microdilution plate	UKMYC5	4	R	CRyPTIC	solid media
site.02.subj.0066.lab.22A016.iso.1	China	PRJEB41194	ERS5298816	ERX4679235	ERR4810789		solid media			WHO	S	WHO_undefined							solid media			WHO	S	WHO_undefined							liquid media	microdilution plate	UKMYC5	0.12	S	CRyPTIC	liquid media	microdilution plate	UKMYC5	4	S	CRyPTIC	liquid media	microdilution plate	UKMYC5	4	R	CRyPTIC	solid media
site.02.subj.0067.lab.22A017.iso.1	China	PRJEB41194	ERS5298817	ERX4679236	ERR4810790		solid media			WHO	S	WHO_undefined	liquid media	microdilution plate	UKMYC5	0.25	S	CRyPTIC	solid media			WHO	S	WHO_undefined	liquid media	microdilution plate	UKMYC5	0.25	S	CRyPTIC	liquid media	microdilution plate	UKMYC5	0.12	S	CRyPTIC	liquid media	microdilution plate	UKMYC5	4	S	CRyPTIC	liquid media	microdilution plate	UKMYC5	4	R	CRyPTIC	solid media
site.02.subj.0068.lab.22A018.iso.1	China	PRJEB41194	ERS5298818	ERX4679237	ERR4810791		solid media			WHO	S	WHO_undefined	liquid media	microdilution plate	UKMYC5	0.25	S	CRyPTIC	solid media			WHO	S	WHO_undefined							liquid media	microdilution plate	UKMYC5	0.12	S	CRyPTIC	liquid media	microdilution plate	UKMYC5	4	S	CRyPTIC	liquid media	microdilution plate	UKMYC5	4	R	CRyPTIC	solid media
site.02.subj.0069.lab.22A019.iso.1	China	PRJEB41194	ERS5298819	ERX4679238	ERR4810792		solid media			WHO	S	WHO_undefined	liquid media	microdilution plate	UKMYC5	0.25	S	CRyPTIC	solid media			WHO	S	WHO_undefined	liquid media	microdilution plate	UKMYC5	0.25	S	CRyPTIC	liquid media	microdilution plate	UKMYC5	0.12	S	CRyPTIC	liquid media	microdilution plate	UKMYC5	4	S	CRyPTIC	liquid media	microdilution plate	UKMYC5	4	R	CRyPTIC	solid media
site.02.subj.0070.lab.22A021.iso.1	China	PRJEB41194	ERS5300583	ERX4679311	ERR4810865		solid media			WHO	S	WHO_undefined	liquid media	microdilution plate	UKMYC5	0.25	S	CRyPTIC	solid media			WHO	S	WHO_undefined	liquid media	microdilution plate	UKMYC5	0.25	S	CRyPTIC	liquid media	microdilution plate	UKMYC5	0.12	S	CRyPTIC	liquid media	microdilution plate	UKMYC5	4	S	CRyPTIC							solid media
site.02.subj.0071.lab.22A022.iso.1	China	PRJEB41194	ERS5300584	ERX4679312	ERR4810866		solid media			WHO	S	WHO_undefined	liquid media	microdilution plate	UKMYC5	0.25	S	CRyPTIC	solid media			WHO	S	WHO_undefined	liquid media	microdilution plate	UKMYC5	0.25	S	CRyPTIC	liquid media	microdilution plate	UKMYC5	0.12	S	CRyPTIC	liquid media	microdilution plate	UKMYC5	4	S	CRyPTIC	liquid media	microdilution plate	UKMYC5	4	S	CRyPTIC	solid media
site.02.subj.0072.lab.22A023.iso.1	China	PRJEB41194	ERS5300585	ERX4679313	ERR4810867		solid media			WHO	S	WHO_undefined	liquid media	microdilution plate	UKMYC5	0.25	S	CRyPTIC	solid media			WHO	S	WHO_undefined	liquid media	microdilution plate	UKMYC5	0.25	S	CRyPTIC	liquid media	microdilution plate	UKMYC5	0.12	S	CRyPTIC	liquid media	microdilution plate	UKMYC5	4	S	CRyPTIC	liquid media	microdilution plate	UKMYC5	4	R	CRyPTIC	solid media
site.02.subj.0073.lab.22A025.iso.1	China	PRJEB41194	ERS5300642	ERX4679370	ERR4810924		solid media			WHO	S	WHO_undefined	liquid media	microdilution plate	UKMYC5	0.25	S	CRyPTIC	solid media			WHO	S	WHO_undefined	liquid media	microdilution plate	UKMYC5	0.25	S	CRyPTIC	liquid media	microdilution plate	UKMYC5	0.12	S	CRyPTIC	liquid media	microdilution plate	UKMYC5	4	S	CRyPTIC	liquid media	microdilution plate	UKMYC5	4	R	CRyPTIC	solid media
site.02.subj.0074.lab.22A026.iso.1	China	PRJEB41194	ERS5300643	ERX4679371	ERR4810925		solid media			WHO	S	WHO_undefined							solid media			WHO	S	WHO_undefined	liquid media	microdilution plate	UKMYC5	0.25	S	CRyPTIC	liquid media	microdilution plate	UKMYC5	0.12	S	CRyPTIC	liquid media	microdilution plate	UKMYC5	4	S	CRyPTIC	liquid media	microdilution plate	UKMYC5	4	S	CRyPTIC	solid media
site.02.subj.0075.lab.22A027.iso.1	China	PRJEB41194	ERS5300644	ERX4679372	ERR4810926		solid media			WHO	S	WHO_undefined	liquid media	microdilution plate	UKMYC5	0.25	S	CRyPTIC	solid media			WHO	S	WHO_undefined	liquid media	microdilution plate	UKMYC5	0.25	S	CRyPTIC	liquid media	microdilution plate	UKMYC5	0.12	S	CRyPTIC	liquid media	microdilution plate	UKMYC5	4	S	CRyPTIC	liquid media	microdilution plate	UKMYC5	4	R	CRyPTIC	solid media
site.02.subj.0076.lab.22A028.iso.1	China	PRJEB41194	ERS5300645	ERX4679373	ERR4810927		solid media			WHO	S	WHO_undefined	liquid media	microdilution plate	UKMYC5	0.25	S	CRyPTIC	solid media			WHO	S	WHO_undefined	liquid media	microdilution plate	UKMYC5	0.25	S	CRyPTIC	liquid media	microdilution plate	UKMYC5	0.12	S	CRyPTIC	liquid media	microdilution plate	UKMYC5	4	S	CRyPTIC	liquid media	microdilution plate	UKMYC5	4	R	CRyPTIC	solid media
site.02.subj.0077.lab.22A029.iso.1	China	PRJEB41194	ERS5300646	ERX4679374	ERR4810928		solid media			WHO	R	WHO_undefined	liquid media	microdilution plate	UKMYC5	0.25	S	CRyPTIC	solid media			WHO	S	WHO_undefined	liquid media	microdilution plate	UKMYC5	0.25	S	CRyPTIC	liquid media	microdilution plate	UKMYC5	0.12	S	CRyPTIC	liquid media	microdilution plate	UKMYC5	4	R	CRyPTIC	liquid media	microdilution plate	UKMYC5	4	R	CRyPTIC	solid media
site.02.subj.0078.lab.22A030.iso.1	China	PRJEB41194	ERS5300648	ERX4679376	ERR4810930		solid media			WHO	S	WHO_undefined	liquid media	microdilution plate	UKMYC5	0.25	S	CRyPTIC	solid media			WHO	S	WHO_undefined							liquid media	microdilution plate	UKMYC5	0.12	S	CRyPTIC	liquid media	microdilution plate	UKMYC5	4	S	CRyPTIC	liquid media	microdilution plate	UKMYC5	4	R	CRyPTIC	solid media
site.02.subj.0079.lab.22A031.iso.1	China	PRJEB41194	ERS5300649	ERX4679377	ERR4810931		solid media			WHO	R	WHO_undefined							solid media			WHO	R	WHO_undefined	liquid media	microdilution plate	UKMYC5	0.25	S	CRyPTIC	liquid media	microdilution plate	UKMYC5	0.12	S	CRyPTIC	liquid media	microdilution plate	UKMYC5	4	S	CRyPTIC	liquid media	microdilution plate	UKMYC5	4	R	CRyPTIC	solid media
site.02.subj.0080.lab.22A020.iso.1	China	PRJEB41194	ERS5298821	ERX4679240	ERR4810794		solid media			WHO	R	WHO_undefined	liquid media	microdilution plate	UKMYC5	0.25	S	CRyPTIC	solid media			WHO	S	WHO_undefined	liquid media	microdilution plate	UKMYC5	0.25	S	CRyPTIC	liquid media	microdilution plate	UKMYC5	0.12	S	CRyPTIC	liquid media	microdilution plate	UKMYC5	4	R	CRyPTIC	liquid media	microdilution plate	UKMYC5	4	R	CRyPTIC	solid media
site.02.subj.0081.lab.22A032.iso.1	China	PRJEB41194	ERS5300650	ERX4679378	ERR4810932		solid media			WHO	R	WHO_undefined	liquid media	microdilution plate	UKMYC5	0.25	S	CRyPTIC	solid media			WHO	R	WHO_undefined	liquid media	microdilution plate	UKMYC5	0.25	S	CRyPTIC	liquid media	microdilution plate	UKMYC5	0.12	S	CRyPTIC	liquid media	microdilution plate	UKMYC5	4	R	CRyPTIC	liquid media	microdilution plate	UKMYC5	4	R	CRyPTIC	solid media
site.02.subj.0082.lab.22A033.iso.1	China	PRJEB41194	ERS5300651	ERX4679379	ERR4810933		solid media			WHO	S	WHO_undefined	liquid media	microdilution plate	UKMYC5	0.25	S	CRyPTIC	solid media			WHO	S	WHO_undefined	liquid media	microdilution plate	UKMYC5	0.25	S	CRyPTIC	liquid media	microdilution plate	UKMYC5	0.12	S	CRyPTIC	liquid media	microdilution plate	UKMYC5	4	S	CRyPTIC	liquid media	microdilution plate	UKMYC5	4	R	CRyPTIC	solid media
site.02.subj.0083.lab.22A034.iso.1	China	PRJEB41194	ERS5300652	ERX4679380	ERR4810934		solid media			WHO	S	WHO_undefined	liquid media	microdilution plate	UKMYC5	0.25	S	CRyPTIC	solid media			WHO	S	WHO_undefined	liquid media	microdilution plate	UKMYC5	0.25	S	CRyPTIC	liquid media	microdilution plate	UKMYC5	0.12	S	CRyPTIC	liquid media	microdilution plate	UKMYC5	4	S	CRyPTIC	liquid media	microdilution plate	UKMYC5	4	R	CRyPTIC	solid media
site.02.subj.0084.lab.22A035.iso.1	China	PRJEB41194	ERS5300653	ERX4679381	ERR4810935		solid media			WHO	S	WHO_undefined	liquid media	microdilution plate	UKMYC5	0.25	S	CRyPTIC	solid media			WHO	S	WHO_undefined	liquid media	microdilution plate	UKMYC5	0.25	S	CRyPTIC	liquid media	microdilution plate	UKMYC5	0.12	S	CRyPTIC	liquid media	microdilution plate	UKMYC5	4	S	CRyPTIC	liquid media	microdilution plate	UKMYC5	4	S	CRyPTIC	solid media
site.02.subj.0085.lab.22A036.iso.1	China	PRJEB41194	ERS5300654	ERX4679382	ERR4810936		solid media			WHO	S	WHO_undefined	liquid media	microdilution plate	UKMYC5	0.25	S	CRyPTIC	solid media			WHO	S	WHO_undefined	liquid media	microdilution plate	UKMYC5	0.25	S	CRyPTIC	liquid media	microdilution plate	UKMYC5	0.12	S	CRyPTIC	liquid media	microdilution plate	UKMYC5	4	R	CRyPTIC							solid media
site.02.subj.0086.lab.22A038.iso.1	China	PRJEB41194	ERS5300655	ERX4679383	ERR4810937		solid media			WHO	S	WHO_undefined	liquid media	microdilution plate	UKMYC5	0.25	S	CRyPTIC	solid media			WHO	S	WHO_undefined	liquid media	microdilution plate	UKMYC5	0.25	S	CRyPTIC	liquid media	microdilution plate	UKMYC5	0.12	S	CRyPTIC	liquid media	microdilution plate	UKMYC5	4	S	CRyPTIC	liquid media	microdilution plate	UKMYC5	4	R	CRyPTIC	solid media
site.02.subj.0087.lab.22A039.iso.1	China	PRJEB41194	ERS5300656	ERX4679384	ERR4810938		solid media			WHO	S	WHO_undefined	liquid media	microdilution plate	UKMYC5	0.25	S	CRyPTIC	solid media			WHO	S	WHO_undefined	liquid media	microdilution plate	UKMYC5	0.25	S	CRyPTIC	liquid media	microdilution plate	UKMYC5	0.12	S	CRyPTIC	liquid media	microdilution plate	UKMYC5	4	S	CRyPTIC							solid media
site.02.subj.0088.lab.22A040.iso.1	China	PRJEB41194	ERS5300658	ERX4679386	ERR4810940		solid media			WHO	S	WHO_undefined	liquid media	microdilution plate	UKMYC5	0.25	S	CRyPTIC	solid media			WHO	S	WHO_undefined	liquid media	microdilution plate	UKMYC5	0.25	S	CRyPTIC	liquid media	microdilution plate	UKMYC5	0.12	S	CRyPTIC													solid media
site.02.subj.0089.lab.22A041.iso.1	China	PRJEB41194	ERS5300659	ERX4679387	ERR4810941		solid media			WHO	S	WHO_undefined	liquid media	microdilution plate	UKMYC5	0.25	S	CRyPTIC	solid media			WHO	S	WHO_undefined	liquid media	microdilution plate	UKMYC5	0.25	S	CRyPTIC	liquid media	microdilution plate	UKMYC5	0.12	S	CRyPTIC	liquid media	microdilution plate	UKMYC5	4	S	CRyPTIC	liquid media	microdilution plate	UKMYC5	4	R	CRyPTIC	solid media
site.02.subj.0090.lab.22A042.iso.1	China	PRJEB41194	ERS5300660	ERX4679388	ERR4810942		solid media			WHO	S	WHO_undefined	liquid media	microdilution plate	UKMYC5	0.25	S	CRyPTIC	solid media			WHO	S	WHO_undefined	liquid media	microdilution plate	UKMYC5	0.25	S	CRyPTIC	liquid media	microdilution plate	UKMYC5	0.12	S	CRyPTIC	liquid media	microdilution plate	UKMYC5	4	R	CRyPTIC	liquid media	microdilution plate	UKMYC5	4	R	CRyPTIC	solid media
site.02.subj.0091.lab.22A043.iso.1	China	PRJEB41194	ERS5300661	ERX4679389	ERR4810943		solid media			WHO	S	WHO_undefined	liquid media	microdilution plate	UKMYC5	0.25	S	CRyPTIC	solid media			WHO	S	WHO_undefined	liquid media	microdilution plate	UKMYC5	0.25	S	CRyPTIC	liquid media	microdilution plate	UKMYC5	0.12	S	CRyPTIC	liquid media	microdilution plate	UKMYC5	4	R	CRyPTIC	liquid media	microdilution plate	UKMYC5	4	R	CRyPTIC	solid media
site.02.subj.0092.lab.22A044.iso.1	China	PRJEB41194	ERS5300662	ERX4679390	ERR4810944		solid media			WHO	S	WHO_undefined	liquid media	microdilution plate	UKMYC5	0.25	S	CRyPTIC	solid media			WHO	S	WHO_undefined	liquid media	microdilution plate	UKMYC5	0.25	S	CRyPTIC	liquid media	microdilution plate	UKMYC5	0.12	S	CRyPTIC	liquid media	microdilution plate	UKMYC5	4	S	CRyPTIC	liquid media	microdilution plate	UKMYC5	4	S	CRyPTIC	solid media
site.02.subj.0093.lab.22A045.iso.1	China	PRJEB41194	ERS5300663	ERX4679391	ERR4810945		solid media			WHO	S	WHO_undefined	liquid media	microdilution plate	UKMYC5	0.25	S	CRyPTIC	solid media			WHO	S	WHO_undefined	liquid media	microdilution plate	UKMYC5	0.25	S	CRyPTIC	liquid media	microdilution plate	UKMYC5	0.12	S	CRyPTIC	liquid media	microdilution plate	UKMYC5	4	S	CRyPTIC	liquid media	microdilution plate	UKMYC5	4	S	CRyPTIC	solid media
site.02.subj.0094.lab.22A046.iso.1	China	PRJEB41194	ERS5300664	ERX4679392	ERR4810946		solid media			WHO	S	WHO_undefined	liquid media	microdilution plate	UKMYC5	0.25	S	CRyPTIC	solid media			WHO	S	WHO_undefined	liquid media	microdilution plate	UKMYC5	0.25	S	CRyPTIC							liquid media	microdilution plate	UKMYC5	4	S	CRyPTIC	liquid media	microdilution plate	UKMYC5	4	R	CRyPTIC	solid media
site.02.subj.0095.lab.22A047.iso.1	China	PRJEB41194	ERS5300665	ERX4679393	ERR4810947		solid media			WHO	S	WHO_undefined	liquid media	microdilution plate	UKMYC5	0.25	S	CRyPTIC	solid media			WHO	S	WHO_undefined	liquid media	microdilution plate	UKMYC5	0.25	R	CRyPTIC	liquid media	microdilution plate	UKMYC5	0.12	S	CRyPTIC							liquid media	microdilution plate	UKMYC5	4	R	CRyPTIC	solid media
site.02.subj.0096.lab.22A048.iso.1	China	PRJEB41194	ERS5300666	ERX4679394	ERR4810948		solid media			WHO	S	WHO_undefined	liquid media	microdilution plate	UKMYC5	0.25	R	CRyPTIC	solid media			WHO	S	WHO_undefined							liquid media	microdilution plate	UKMYC5	0.12	S	CRyPTIC	liquid media	microdilution plate	UKMYC5	4	R	CRyPTIC	liquid media	microdilution plate	UKMYC5	4	R	CRyPTIC	solid media
site.02.subj.0097.lab.22A049.iso.1	China	PRJEB41194	ERS5300667	ERX4679395	ERR4810949		solid media			WHO	R	WHO_undefined	liquid media	microdilution plate	UKMYC5	0.25	S	CRyPTIC	solid media			WHO	S	WHO_undefined							liquid media	microdilution plate	UKMYC5	0.12	S	CRyPTIC	liquid media	microdilution plate	UKMYC5	4	R	CRyPTIC	liquid media	microdilution plate	UKMYC5	4	R	CRyPTIC	solid media
site.02.subj.0098.lab.22A050.iso.1	China	PRJEB41194	ERS5300669	ERX4679397	ERR4810951		solid media			WHO	S	WHO_undefined	liquid media	microdilution plate	UKMYC5	0.25	R	CRyPTIC	solid media			WHO	S	WHO_undefined							liquid media	microdilution plate	UKMYC5	0.12	S	CRyPTIC	liquid media	microdilution plate	UKMYC5	4	R	CRyPTIC	liquid media	microdilution plate	UKMYC5	4	R	CRyPTIC	solid media
site.02.subj.0099.lab.22A051.iso.1	China	PRJEB41194	ERS5300670	ERX4679398	ERR4810952		solid media			WHO	S	WHO_undefined							solid media			WHO	S	WHO_undefined	liquid media	microdilution plate	UKMYC5	0.25	S	CRyPTIC	liquid media	microdilution plate	UKMYC5	0.12	S	CRyPTIC	liquid media	microdilution plate	UKMYC5	4	S	CRyPTIC	liquid media	microdilution plate	UKMYC5	4	S	CRyPTIC	solid media
site.02.subj.0100.lab.22A052.iso.1	China	PRJEB41194	ERS5300671	ERX4679399	ERR4810953		solid media			WHO	S	WHO_undefined	liquid media	microdilution plate	UKMYC5	0.25	S	CRyPTIC	solid media			WHO	S	WHO_undefined	liquid media	microdilution plate	UKMYC5	0.25	S	CRyPTIC	liquid media	microdilution plate	UKMYC5	0.12	S	CRyPTIC	liquid media	microdilution plate	UKMYC5	4	S	CRyPTIC	liquid media	microdilution plate	UKMYC5	4	R	CRyPTIC	solid media
site.02.subj.0101.lab.22A054.iso.1	China	PRJEB41194	ERS5300672	ERX4679400	ERR4810954		solid media			WHO	S	WHO_undefined	liquid media	microdilution plate	UKMYC5	0.25	S	CRyPTIC	solid media			WHO	S	WHO_undefined	liquid media	microdilution plate	UKMYC5	0.25	S	CRyPTIC	liquid media	microdilution plate	UKMYC5	0.12	S	CRyPTIC	liquid media	microdilution plate	UKMYC5	4	S	CRyPTIC	liquid media	microdilution plate	UKMYC5	4	S	CRyPTIC	solid media
site.02.subj.0102.lab.22A055.iso.1	China	PRJEB41194	ERS5300673	ERX4679401	ERR4810955		solid media			WHO	S	WHO_undefined	liquid media	microdilution plate	UKMYC5	0.25	S	CRyPTIC	solid media			WHO	S	WHO_undefined	liquid media	microdilution plate	UKMYC5	0.25	S	CRyPTIC	liquid media	microdilution plate	UKMYC5	0.12	S	CRyPTIC	liquid media	microdilution plate	UKMYC5	4	S	CRyPTIC							solid media
site.02.subj.0103.lab.22A056.iso.1	China	PRJEB41194	ERS5300674	ERX4679402	ERR4810956		solid media			WHO	S	WHO_undefined	liquid media	microdilution plate	UKMYC5	0.25	S	CRyPTIC	solid media			WHO	S	WHO_undefined	liquid media	microdilution plate	UKMYC5	0.25	S	CRyPTIC	liquid media	microdilution plate	UKMYC5	0.12	S	CRyPTIC	liquid media	microdilution plate	UKMYC5	4	S	CRyPTIC	liquid media	microdilution plate	UKMYC5	4	R	CRyPTIC	solid media
site.02.subj.0104.lab.22A057.iso.1	China	PRJEB41194	ERS5300675	ERX4679403	ERR4810957		solid media			WHO	S	WHO_undefined	liquid media	microdilution plate	UKMYC5	0.25	S	CRyPTIC	solid media			WHO	S	WHO_undefined	liquid media	microdilution plate	UKMYC5	0.25	S	CRyPTIC	liquid media	microdilution plate	UKMYC5	0.12	R	CRyPTIC	liquid media	microdilution plate	UKMYC5	4	S	CRyPTIC	liquid media	microdilution plate	UKMYC5	4	R	CRyPTIC	solid media
site.02.subj.0105.lab.22A058.iso.1	China	PRJEB41194	ERS5300676	ERX4679404	ERR4810958		solid media			WHO	S	WHO_undefined	liquid media	microdilution plate	UKMYC5	0.25	S	CRyPTIC	solid media			WHO	S	WHO_undefined	liquid media	microdilution plate	UKMYC5	0.25	S	CRyPTIC	liquid media	microdilution plate	UKMYC5	0.12	S	CRyPTIC	liquid media	microdilution plate	UKMYC5	4	S	CRyPTIC	liquid media	microdilution plate	UKMYC5	4	R	CRyPTIC	solid media
site.02.subj.0106.lab.22A060.iso.1	China	PRJEB41194	ERS5300678	ERX4679406	ERR4810960		solid media			WHO	S	WHO_undefined	liquid media	microdilution plate	UKMYC5	0.25	S	CRyPTIC	solid media			WHO	S	WHO_undefined	liquid media	microdilution plate	UKMYC5	0.25	S	CRyPTIC	liquid media	microdilution plate	UKMYC5	0.12	S	CRyPTIC	liquid media	microdilution plate	UKMYC5	4	S	CRyPTIC	liquid media	microdilution plate	UKMYC5	4	R	CRyPTIC	solid media
site.02.subj.0107.lab.22A061.iso.1	China	PRJEB41194	ERS5300679	ERX4679407	ERR4810961		solid media			WHO	S	WHO_undefined							solid media			WHO	S	WHO_undefined	liquid media	microdilution plate	UKMYC5	0.25	S	CRyPTIC	liquid media	microdilution plate	UKMYC5	0.12	S	CRyPTIC	liquid media	microdilution plate	UKMYC5	4	S	CRyPTIC							solid media
site.02.subj.0108.lab.22A062.iso.1	China	PRJEB41194	ERS5300680	ERX4679408	ERR4810962		solid media			WHO	S	WHO_undefined	liquid media	microdilution plate	UKMYC5	0.25	S	CRyPTIC	solid media			WHO	S	WHO_undefined	liquid media	microdilution plate	UKMYC5	0.25	S	CRyPTIC	liquid media	microdilution plate	UKMYC5	0.12	S	CRyPTIC	liquid media	microdilution plate	UKMYC5	4	S	CRyPTIC	liquid media	microdilution plate	UKMYC5	4	R	CRyPTIC	solid media
site.02.subj.0109.lab.22A063.iso.1	China	PRJEB41194	ERS5300681	ERX4679409	ERR4810963		solid media			WHO	S	WHO_undefined	liquid media	microdilution plate	UKMYC5	0.25	S	CRyPTIC	solid media			WHO	S	WHO_undefined	liquid media	microdilution plate	UKMYC5	0.25	S	CRyPTIC	liquid media	microdilution plate	UKMYC5	0.12	S	CRyPTIC	liquid media	microdilution plate	UKMYC5	4	S	CRyPTIC							solid media
site.02.subj.0110.lab.22A064.iso.1	China	PRJEB41194	ERS5300682	ERX4679410	ERR4810964		solid media			WHO	S	WHO_undefined	liquid media	microdilution plate	UKMYC5	0.25	S	CRyPTIC	solid media			WHO	S	WHO_undefined							liquid media	microdilution plate	UKMYC5	0.12	S	CRyPTIC	liquid media	microdilution plate	UKMYC5	4	S	CRyPTIC	liquid media	microdilution plate	UKMYC5	4	S	CRyPTIC	solid media
site.02.subj.0111.lab.22A065.iso.1	China	PRJEB41194	ERS5300683	ERX4679411	ERR4810965		solid media			WHO	S	WHO_undefined	liquid media	microdilution plate	UKMYC5	0.25	S	CRyPTIC	solid media			WHO	S	WHO_undefined	liquid media	microdilution plate	UKMYC5	0.25	S	CRyPTIC	liquid media	microdilution plate	UKMYC5	0.12	S	CRyPTIC	liquid media	microdilution plate	UKMYC5	4	S	CRyPTIC	liquid media	microdilution plate	UKMYC5	4	R	CRyPTIC	solid media
site.02.subj.0112.lab.22A066.iso.1	China	PRJEB41194	ERS5300684	ERX4679412	ERR4810966		solid media			WHO	R	WHO_undefined	liquid media	microdilution plate	UKMYC5	0.25	S	CRyPTIC	solid media			WHO	R	WHO_undefined	liquid media	microdilution plate	UKMYC5	0.25	S	CRyPTIC	liquid media	microdilution plate	UKMYC5	0.12	S	CRyPTIC	liquid media	microdilution plate	UKMYC5	4	S	CRyPTIC	liquid media	microdilution plate	UKMYC5	4	R	CRyPTIC	solid media
site.02.subj.0113.lab.22A067.iso.1	China	PRJEB41194	ERS5300685	ERX4679413	ERR4810967		solid media			WHO	S	WHO_undefined							solid media			WHO	S	WHO_undefined	liquid media	microdilution plate	UKMYC5	0.25	S	CRyPTIC	liquid media	microdilution plate	UKMYC5	0.12	S	CRyPTIC	liquid media	microdilution plate	UKMYC5	4	S	CRyPTIC							solid media
site.02.subj.0114.lab.22A068.iso.1	China	PRJEB41194	ERS5300686	ERX4679414	ERR4810968		solid media			WHO	S	WHO_undefined	liquid media	microdilution plate	UKMYC5	0.25	S	CRyPTIC	solid media			WHO	S	WHO_undefined	liquid media	microdilution plate	UKMYC5	0.25	S	CRyPTIC	liquid media	microdilution plate	UKMYC5	0.12	S	CRyPTIC	liquid media	microdilution plate	UKMYC5	4	S	CRyPTIC	liquid media	microdilution plate	UKMYC5	4	R	CRyPTIC	solid media
site.02.subj.0115.lab.22A069.iso.1	China	PRJEB41194	ERS5300687	ERX4679415	ERR4810969		solid media			WHO	S	WHO_undefined	liquid media	microdilution plate	UKMYC5	0.25	S	CRyPTIC	solid media			WHO	S	WHO_undefined	liquid media	microdilution plate	UKMYC5	0.25	S	CRyPTIC	liquid media	microdilution plate	UKMYC5	0.12	S	CRyPTIC	liquid media	microdilution plate	UKMYC5	4	S	CRyPTIC	liquid media	microdilution plate	UKMYC5	4	R	CRyPTIC	solid media
site.02.subj.0116.lab.22A070.iso.1	China	PRJEB41194	ERS5300689	ERX4679417	ERR4810971		solid media			WHO	S	WHO_undefined	liquid media	microdilution plate	UKMYC5	0.25	S	CRyPTIC	solid media			WHO	S	WHO_undefined	liquid media	microdilution plate	UKMYC5	0.25	R	CRyPTIC	liquid media	microdilution plate	UKMYC5	0.12	S	CRyPTIC	liquid media	microdilution plate	UKMYC5	4	R	CRyPTIC	liquid media	microdilution plate	UKMYC5	4	S	CRyPTIC	solid media
site.02.subj.0117.lab.22A071.iso.1	China	PRJEB41194	ERS5300690	ERX4679418	ERR4810972		solid media			WHO	R	WHO_undefined	liquid media	microdilution plate	UKMYC5	0.25	S	CRyPTIC	solid media			WHO	R	WHO_undefined	liquid media	microdilution plate	UKMYC5	0.25	S	CRyPTIC							liquid media	microdilution plate	UKMYC5	4	S	CRyPTIC	liquid media	microdilution plate	UKMYC5	4	R	CRyPTIC	solid media
site.02.subj.0118.lab.22A072.iso.1	China	PRJEB41194	ERS5300691	ERX4679419	ERR4810973		solid media			WHO	S	WHO_undefined	liquid media	microdilution plate	UKMYC5	0.25	S	CRyPTIC	solid media			WHO	S	WHO_undefined	liquid media	microdilution plate	UKMYC5	0.25	S	CRyPTIC	liquid media	microdilution plate	UKMYC5	0.12	S	CRyPTIC	liquid media	microdilution plate	UKMYC5	4	S	CRyPTIC	liquid media	microdilution plate	UKMYC5	4	S	CRyPTIC	solid media
site.02.subj.0119.lab.22A073.iso.1	China	PRJEB41194	ERS5300692	ERX4679420	ERR4810974		solid media			WHO	S	WHO_undefined	liquid media	microdilution plate	UKMYC5	0.25	S	CRyPTIC	solid media			WHO	S	WHO_undefined	liquid media	microdilution plate	UKMYC5	0.25	R	CRyPTIC	liquid media	microdilution plate	UKMYC5	0.12	S	CRyPTIC							liquid media	microdilution plate	UKMYC5	4	R	CRyPTIC	solid media
site.02.subj.0120.lab.22A074.iso.1	China	PRJEB41194	ERS5300693	ERX4679421	ERR4810975		solid media			WHO	S	WHO_undefined	liquid media	microdilution plate	UKMYC5	0.25	S	CRyPTIC	solid media			WHO	S	WHO_undefined													liquid media	microdilution plate	UKMYC5	4	S	CRyPTIC							solid media
site.02.subj.0121.lab.22A075.iso.1	China	PRJEB41194	ERS5300694	ERX4679422	ERR4810976		solid media			WHO	S	WHO_undefined	liquid media	microdilution plate	UKMYC5	0.25	S	CRyPTIC	solid media			WHO	S	WHO_undefined							liquid media	microdilution plate	UKMYC5	0.12	S	CRyPTIC							liquid media	microdilution plate	UKMYC5	4	R	CRyPTIC	solid media
site.02.subj.0122.lab.22A076.iso.1	China	PRJEB41194	ERS5300695	ERX4679423	ERR4810977		solid media			WHO	S	WHO_undefined	liquid media	microdilution plate	UKMYC5	0.25	S	CRyPTIC	solid media			WHO	S	WHO_undefined	liquid media	microdilution plate	UKMYC5	0.25	R	CRyPTIC	liquid media	microdilution plate	UKMYC5	0.12	S	CRyPTIC	liquid media	microdilution plate	UKMYC5	4	S	CRyPTIC	liquid media	microdilution plate	UKMYC5	4	S	CRyPTIC	solid media
site.02.subj.0123.lab.22A077.iso.1	China	PRJEB41194	ERS5300696	ERX4679424	ERR4810978		solid media			WHO	S	WHO_undefined	liquid media	microdilution plate	UKMYC5	0.25	S	CRyPTIC	solid media			WHO	S	WHO_undefined							liquid media	microdilution plate	UKMYC5	0.12	S	CRyPTIC	liquid media	microdilution plate	UKMYC5	4	S	CRyPTIC	liquid media	microdilution plate	UKMYC5	4	R	CRyPTIC	solid media
site.02.subj.0124.lab.22A078.iso.1	China	PRJEB41194	ERS5300697	ERX4679425	ERR4810979		solid media			WHO	S	WHO_undefined	liquid media	microdilution plate	UKMYC5	0.25	S	CRyPTIC	solid media			WHO	S	WHO_undefined	liquid media	microdilution plate	UKMYC5	0.25	S	CRyPTIC							liquid media	microdilution plate	UKMYC5	4	S	CRyPTIC							solid media
site.02.subj.0125.lab.22A079.iso.1	China	PRJEB41194	ERS5300698	ERX4679426	ERR4810980		solid media			WHO	S	WHO_undefined	liquid media	microdilution plate	UKMYC5	0.25	S	CRyPTIC	solid media			WHO	S	WHO_undefined	liquid media	microdilution plate	UKMYC5	0.25	R	CRyPTIC	liquid media	microdilution plate	UKMYC5	0.12	S	CRyPTIC	liquid media	microdilution plate	UKMYC5	4	S	CRyPTIC	liquid media	microdilution plate	UKMYC5	4	R	CRyPTIC	solid media
site.02.subj.0126.lab.22A080.iso.1	China	PRJEB41194	ERS5300700	ERX4679428	ERR4810982		solid media			WHO	S	WHO_undefined	liquid media	microdilution plate	UKMYC5	0.25	S	CRyPTIC	solid media			WHO	S	WHO_undefined	liquid media	microdilution plate	UKMYC5	0.25	R	CRyPTIC	liquid media	microdilution plate	UKMYC5	0.12	S	CRyPTIC	liquid media	microdilution plate	UKMYC5	4	R	CRyPTIC	liquid media	microdilution plate	UKMYC5	4	S	CRyPTIC	solid media
site.02.subj.0127.lab.22A082.iso.1	China	PRJEB41194	ERS5300701	ERX4679429	ERR4810983		solid media			WHO	R	WHO_undefined	liquid media	microdilution plate	UKMYC5	0.25	S	CRyPTIC	solid media			WHO	S	WHO_undefined	liquid media	microdilution plate	UKMYC5	0.25	S	CRyPTIC	liquid media	microdilution plate	UKMYC5	0.12	S	CRyPTIC	liquid media	microdilution plate	UKMYC5	4	S	CRyPTIC	liquid media	microdilution plate	UKMYC5	4	R	CRyPTIC	solid media
site.02.subj.0128.lab.22A083.iso.1	China	PRJEB41194	ERS5300702	ERX4679430	ERR4810984		solid media			WHO	S	WHO_undefined							solid media			WHO	R	WHO_undefined																									solid media
site.02.subj.0129.lab.22A084.iso.1	China	PRJEB41194	ERS5300703	ERX4679431	ERR4810985		solid media			WHO	S	WHO_undefined	liquid media	microdilution plate	UKMYC5	0.25	S	CRyPTIC	solid media			WHO	S	WHO_undefined	liquid media	microdilution plate	UKMYC5	0.25	S	CRyPTIC	liquid media	microdilution plate	UKMYC5	0.12	S	CRyPTIC	liquid media	microdilution plate	UKMYC5	4	S	CRyPTIC	liquid media	microdilution plate	UKMYC5	4	R	CRyPTIC	solid media
site.02.subj.0130.lab.22A085.iso.1	China	PRJEB41194	ERS5300704	ERX4679432	ERR4810986		solid media			WHO	S	WHO_undefined	liquid media	microdilution plate	UKMYC5	0.25	S	CRyPTIC	solid media			WHO	S	WHO_undefined	liquid media	microdilution plate	UKMYC5	0.25	S	CRyPTIC	liquid media	microdilution plate	UKMYC5	0.12	S	CRyPTIC	liquid media	microdilution plate	UKMYC5	4	S	CRyPTIC							solid media
site.02.subj.0131.lab.22A086.iso.1	China	PRJEB41194	ERS5300705	ERX4679433	ERR4810987		solid media			WHO	S	WHO_undefined	liquid media	microdilution plate	UKMYC5	0.25	S	CRyPTIC	solid media			WHO	S	WHO_undefined	liquid media	microdilution plate	UKMYC5	0.25	S	CRyPTIC	liquid media	microdilution plate	UKMYC5	0.12	S	CRyPTIC	liquid media	microdilution plate	UKMYC5	4	S	CRyPTIC	liquid media	microdilution plate	UKMYC5	4	S	CRyPTIC	solid media
site.02.subj.0132.lab.22A087.iso.1	China	PRJEB41194	ERS5300706	ERX4679434	ERR4810988		solid media			WHO	S	WHO_undefined							solid media			WHO	S	WHO_undefined							liquid media	microdilution plate	UKMYC5	0.12	S	CRyPTIC	liquid media	microdilution plate	UKMYC5	4	S	CRyPTIC							solid media
site.02.subj.0133.lab.22A088.iso.1	China	PRJEB41194	ERS5300707	ERX4679435	ERR4810989		solid media			WHO	S	WHO_undefined	liquid media	microdilution plate	UKMYC5	0.25	S	CRyPTIC	solid media			WHO	S	WHO_undefined	liquid media	microdilution plate	UKMYC5	0.25	S	CRyPTIC							liquid media	microdilution plate	UKMYC5	4	S	CRyPTIC	liquid media	microdilution plate	UKMYC5	4	R	CRyPTIC	solid media
site.02.subj.0134.lab.22A089.iso.1	China	PRJEB41194	ERS5300708	ERX4679436	ERR4810990		solid media			WHO	R	WHO_undefined	liquid media	microdilution plate	UKMYC5	0.25	S	CRyPTIC	solid media			WHO	R	WHO_undefined	liquid media	microdilution plate	UKMYC5	0.25	S	CRyPTIC	liquid media	microdilution plate	UKMYC5	0.12	S	CRyPTIC							liquid media	microdilution plate	UKMYC5	4	R	CRyPTIC	solid media
site.02.subj.0135.lab.22A090.iso.1	China	PRJEB41194	ERS5300710	ERX4679438	ERR4810992		solid media			WHO	R	WHO_undefined	liquid media	microdilution plate	UKMYC5	0.25	S	CRyPTIC	solid media			WHO	S	WHO_undefined	liquid media	microdilution plate	UKMYC5	0.25	S	CRyPTIC	liquid media	microdilution plate	UKMYC5	0.12	S	CRyPTIC	liquid media	microdilution plate	UKMYC5	4	R	CRyPTIC							solid media
site.02.subj.0136.lab.22A091.iso.1	China	PRJEB41194	ERS5300711	ERX4679439	ERR4810993		solid media			WHO	S	WHO_undefined	liquid media	microdilution plate	UKMYC5	0.25	S	CRyPTIC	solid media			WHO	S	WHO_undefined	liquid media	microdilution plate	UKMYC5	0.25	S	CRyPTIC	liquid media	microdilution plate	UKMYC5	0.12	S	CRyPTIC	liquid media	microdilution plate	UKMYC5	4	R	CRyPTIC							solid media
site.02.subj.0137.lab.22A093.iso.1	China	PRJEB41194	ERS5300712	ERX4679440	ERR4810994		solid media			WHO	S	WHO_undefined	liquid media	microdilution plate	UKMYC5	0.25	S	CRyPTIC	solid media			WHO	S	WHO_undefined	liquid media	microdilution plate	UKMYC5	0.25	S	CRyPTIC	liquid media	microdilution plate	UKMYC5	0.12	S	CRyPTIC	liquid media	microdilution plate	UKMYC5	4	S	CRyPTIC	liquid media	microdilution plate	UKMYC5	4	R	CRyPTIC	solid media
site.02.subj.0138.lab.22A094.iso.1	China	PRJEB41194	ERS5300713	ERX4679441	ERR4810995		solid media			WHO	S	WHO_undefined	liquid media	microdilution plate	UKMYC5	0.25	S	CRyPTIC	solid media			WHO	S	WHO_undefined	liquid media	microdilution plate	UKMYC5	0.25	S	CRyPTIC	liquid media	microdilution plate	UKMYC5	0.12	S	CRyPTIC	liquid media	microdilution plate	UKMYC5	4	S	CRyPTIC	liquid media	microdilution plate	UKMYC5	4	R	CRyPTIC	solid media
site.02.subj.0139.lab.22A095.iso.1	China	PRJEB41194	ERS5300714	ERX4679442	ERR4810996		solid media			WHO	S	WHO_undefined	liquid media	microdilution plate	UKMYC5	0.25	S	CRyPTIC	solid media			WHO	S	WHO_undefined							liquid media	microdilution plate	UKMYC5	0.12	S	CRyPTIC	liquid media	microdilution plate	UKMYC5	4	S	CRyPTIC	liquid media	microdilution plate	UKMYC5	4	S	CRyPTIC	solid media
site.02.subj.0140.lab.22A096.iso.1	China	PRJEB41194	ERS5300715	ERX4679443	ERR4810997		solid media			WHO	S	WHO_undefined							solid media			WHO	S	WHO_undefined							liquid media	microdilution plate	UKMYC5	0.12	S	CRyPTIC	liquid media	microdilution plate	UKMYC5	4	S	CRyPTIC	liquid media	microdilution plate	UKMYC5	4	R	CRyPTIC	solid media
site.02.subj.0141.lab.2013232142.iso.1	China	PRJEB41194	ERS5300616	ERX4679344	ERR4810898		liquid media	microdilution plate	UKMYC5	1	S	CRyPTIC	liquid media	microdilution plate	UKMYC5	0.25	S	CRyPTIC							liquid media	microdilution plate	UKMYC5	0.25	S	CRyPTIC	liquid media	microdilution plate	UKMYC5	0.12	S	CRyPTIC	solid media			WHO	S	WHO_undefined							solid media
site.02.subj.0142.lab.2013232136.iso.1	China	PRJEB41194	ERS5300615	ERX4679343	ERR4810897		solid media			WHO	S	WHO_undefined	liquid media	microdilution plate	UKMYC5	0.25	S	CRyPTIC	solid media			WHO	S	WHO_undefined	liquid media	microdilution plate	UKMYC5	0.25	S	CRyPTIC	liquid media	microdilution plate	UKMYC5	0.12	S	CRyPTIC	solid media			WHO	S	WHO_undefined							solid media
site.02.subj.0143.lab.2013232134.iso.1	China	PRJEB41194	ERS5300614	ERX4679342	ERR4810896		liquid media	microdilution plate	UKMYC5	1	S	CRyPTIC	liquid media	microdilution plate	UKMYC5	0.25	S	CRyPTIC	solid media			WHO	S	WHO_undefined							liquid media	microdilution plate	UKMYC5	0.12	S	CRyPTIC	solid media			WHO	S	WHO_undefined							solid media
site.02.subj.0144.lab.2013232128.iso.1	China	PRJEB41194	ERS5300613	ERX4679341	ERR4810895		liquid media	microdilution plate	UKMYC5	1	S	CRyPTIC	liquid media	microdilution plate	UKMYC5	0.25	S	CRyPTIC	solid media			WHO	S	WHO_undefined							liquid media	microdilution plate	UKMYC5	0.12	S	CRyPTIC	solid media			WHO	S	WHO_undefined							liquid media
site.02.subj.0145.lab.2013232124.iso.1	China	PRJEB41194	ERS5300612	ERX4679340	ERR4810894		liquid media	microdilution plate	UKMYC5	1	S	CRyPTIC	liquid media	microdilution plate	UKMYC5	0.25	S	CRyPTIC	solid media			WHO	S	WHO_undefined	liquid media	microdilution plate	UKMYC5	0.25	S	CRyPTIC	liquid media	microdilution plate	UKMYC5	0.12	S	CRyPTIC	solid media			WHO	S	WHO_undefined	liquid media	microdilution plate	UKMYC5	4	S	CRyPTIC	solid media
site.02.subj.0146.lab.2013232121.iso.1	China	PRJEB41194	ERS5300611	ERX4679339	ERR4810893		liquid media	microdilution plate	UKMYC5	1	S	CRyPTIC	liquid media	microdilution plate	UKMYC5	0.25	S	CRyPTIC	solid media			WHO	S	WHO_undefined	liquid media	microdilution plate	UKMYC5	0.25	S	CRyPTIC	liquid media	microdilution plate	UKMYC5	0.12	S	CRyPTIC	solid media			WHO	S	WHO_undefined	liquid media	microdilution plate	UKMYC5	4	S	CRyPTIC	solid media
site.02.subj.0147.lab.2013232118.iso.1	China	PRJEB41194	ERS5300610	ERX4679338	ERR4810892		liquid media	microdilution plate	UKMYC5	1	S	CRyPTIC	liquid media	microdilution plate	UKMYC5	0.25	S	CRyPTIC	solid media			WHO	S	WHO_undefined	liquid media	microdilution plate	UKMYC5	0.25	S	CRyPTIC	liquid media	microdilution plate	UKMYC5	0.12	S	CRyPTIC	solid media			WHO	S	WHO_undefined	liquid media	microdilution plate	UKMYC5	4	S	CRyPTIC	solid media
site.02.subj.0148.lab.2013232067.iso.1	China	PRJEB41194	ERS5300609	ERX4679337	ERR4810891		liquid media	microdilution plate	UKMYC5	1	S	CRyPTIC	liquid media	microdilution plate	UKMYC5	0.25	S	CRyPTIC	solid media			WHO	S	WHO_undefined	liquid media	microdilution plate	UKMYC5	0.25	S	CRyPTIC	liquid media	microdilution plate	UKMYC5	0.12	S	CRyPTIC	solid media			WHO	S	WHO_undefined	liquid media	microdilution plate	UKMYC5	4	S	CRyPTIC	solid media
site.02.subj.0149.lab.2013232062.iso.1	China	PRJEB41194	ERS5300608	ERX4679336	ERR4810890		liquid media	microdilution plate	UKMYC5	1	S	CRyPTIC	liquid media	microdilution plate	UKMYC5	0.25	S	CRyPTIC	solid media			WHO	S	WHO_undefined	liquid media	microdilution plate	UKMYC5	0.25	S	CRyPTIC	liquid media	microdilution plate	UKMYC5	0.12	S	CRyPTIC	solid media			WHO	S	WHO_undefined	liquid media	microdilution plate	UKMYC5	4	S	CRyPTIC	solid media
site.02.subj.0150.lab.2013232061.iso.1	China	PRJEB41194	ERS5300607	ERX4679335	ERR4810889		liquid media	microdilution plate	UKMYC5	1	S	CRyPTIC	liquid media	microdilution plate	UKMYC5	0.25	S	CRyPTIC	solid media			WHO	S	WHO_undefined	liquid media	microdilution plate	UKMYC5	0.25	S	CRyPTIC	liquid media	microdilution plate	UKMYC5	0.12	S	CRyPTIC	solid media			WHO	S	WHO_undefined	liquid media	microdilution plate	UKMYC5	4	S	CRyPTIC	solid media
site.02.subj.0151.lab.2013232055.iso.1	China	PRJEB41194	ERS5300606	ERX4679334	ERR4810888		liquid media	microdilution plate	UKMYC5	1	S	CRyPTIC	liquid media	microdilution plate	UKMYC5	0.25	S	CRyPTIC	solid media			WHO	S	WHO_undefined	liquid media	microdilution plate	UKMYC5	0.25	S	CRyPTIC	liquid media	microdilution plate	UKMYC5	0.12	S	CRyPTIC	solid media			WHO	S	WHO_undefined	liquid media	microdilution plate	UKMYC5	4	S	CRyPTIC	solid media
site.02.subj.0152.lab.2013232054.iso.1	China	PRJEB41194	ERS5300605	ERX4679333	ERR4810887		liquid media	microdilution plate	UKMYC5	1	S	CRyPTIC	liquid media	microdilution plate	UKMYC5	0.25	S	CRyPTIC	solid media			WHO	S	WHO_undefined	liquid media	microdilution plate	UKMYC5	0.25	S	CRyPTIC	liquid media	microdilution plate	UKMYC5	0.12	S	CRyPTIC	solid media			WHO	S	WHO_undefined	liquid media	microdilution plate	UKMYC5	4	S	CRyPTIC	solid media
site.02.subj.0153.lab.2013232053.iso.1	China	PRJEB41194	ERS5300604	ERX4679332	ERR4810886		liquid media	microdilution plate	UKMYC5	1	S	CRyPTIC	liquid media	microdilution plate	UKMYC5	0.25	S	CRyPTIC	solid media			WHO	S	WHO_undefined	liquid media	microdilution plate	UKMYC5	0.25	S	CRyPTIC	liquid media	microdilution plate	UKMYC5	0.12	S	CRyPTIC	solid media			WHO	S	WHO_undefined	liquid media	microdilution plate	UKMYC5	4	S	CRyPTIC	solid media
site.02.subj.0154.lab.2013232052.iso.1	China	PRJEB41194	ERS5300603	ERX4679331	ERR4810885		liquid media	microdilution plate	UKMYC5	1	S	CRyPTIC							solid media			WHO	S	WHO_undefined							liquid media	microdilution plate	UKMYC5	0.12	S	CRyPTIC	solid media			WHO	S	WHO_undefined	liquid media	microdilution plate	UKMYC5	4	S	CRyPTIC	solid media
site.02.subj.0155.lab.2013232045.iso.1	China	PRJEB41194	ERS5300601	ERX4679329	ERR4810883		liquid media	microdilution plate	UKMYC5	1	S	CRyPTIC	liquid media	microdilution plate	UKMYC5	0.25	S	CRyPTIC	solid media			WHO	S	WHO_undefined	liquid media	microdilution plate	UKMYC5	0.25	S	CRyPTIC	liquid media	microdilution plate	UKMYC5	0.12	S	CRyPTIC	solid media			WHO	S	WHO_undefined							solid media
site.02.subj.0156.lab.2013232044.iso.1	China	PRJEB41194	ERS5300600	ERX4679328	ERR4810882		liquid media	microdilution plate	UKMYC5	1	S	CRyPTIC	liquid media	microdilution plate	UKMYC5	0.25	S	CRyPTIC	solid media			WHO	S	WHO_undefined	liquid media	microdilution plate	UKMYC5	0.25	S	CRyPTIC	liquid media	microdilution plate	UKMYC5	0.12	S	CRyPTIC	solid media			WHO	S	WHO_undefined	liquid media	microdilution plate	UKMYC5	4	S	CRyPTIC	solid media
site.02.subj.0157.lab.2013232029.iso.1	China	PRJEB41194	ERS5300599	ERX4679327	ERR4810881		liquid media	microdilution plate	UKMYC5	1	S	CRyPTIC	liquid media	microdilution plate	UKMYC5	0.25	S	CRyPTIC	solid media			WHO	S	WHO_undefined							liquid media	microdilution plate	UKMYC5	0.12	S	CRyPTIC	solid media			WHO	S	WHO_undefined	liquid media	microdilution plate	UKMYC5	4	S	CRyPTIC	solid media
site.02.subj.0158.lab.2013232028.iso.1	China	PRJEB41194	ERS5300598	ERX4679326	ERR4810880		liquid media	microdilution plate	UKMYC5	1	S	CRyPTIC	liquid media	microdilution plate	UKMYC5	0.25	S	CRyPTIC	solid media			WHO	S	WHO_undefined	liquid media	microdilution plate	UKMYC5	0.25	S	CRyPTIC	liquid media	microdilution plate	UKMYC5	0.12	S	CRyPTIC	solid media			WHO	S	WHO_undefined	liquid media	microdilution plate	UKMYC5	4	S	CRyPTIC	solid media
site.02.subj.0159.lab.2013232027.iso.1	China	PRJEB41194	ERS5300597	ERX4679325	ERR4810879		liquid media	microdilution plate	UKMYC5	1	S	CRyPTIC	liquid media	microdilution plate	UKMYC5	0.25	S	CRyPTIC	solid media			WHO	S	WHO_undefined							liquid media	microdilution plate	UKMYC5	0.12	S	CRyPTIC	solid media			WHO	S	WHO_undefined	liquid media	microdilution plate	UKMYC5	4	S	CRyPTIC	solid media
site.02.subj.0160.lab.2013232023.iso.1	China	PRJEB41194	ERS5300596	ERX4679324	ERR4810878		liquid media	microdilution plate	UKMYC5	1	S	CRyPTIC	liquid media	microdilution plate	UKMYC5	0.25	S	CRyPTIC	solid media			WHO	S	WHO_undefined	liquid media	microdilution plate	UKMYC5	0.25	S	CRyPTIC	liquid media	microdilution plate	UKMYC5	0.12	S	CRyPTIC	solid media			WHO	S	WHO_undefined	liquid media	microdilution plate	UKMYC5	4	S	CRyPTIC	solid media
[truncated: 36,482 more rows]
[truncated: 47 more columns]

## Sheet: S2
Table S2: Drugs and details of phenotypic methods used for DST. If an isolate had more than one DST result for a drug, category 1 was chosen over category 2, over category 3. See https://www.who.int/publications/i/item/9789240028173 for more details on the hierarchy used.
[truncated: 130 more rows]

## Sheet: S3
Table S3: Genes, and genome indices for the sequences relevant to each one that were analysed. Given regions inlcude coding sequences and promotor sequences where relevant.
[truncated: 47 more rows]

[truncated: 4 more sheets: S4, S5, S6, S7]
